# Supplementary material for: Differential gene expression in nearly isogenic lines with QTL for partial resistance to Puccinia hordei in barley
Source: BMC Genomics. 2010 Nov 11;11:629. doi: 10.1186/1471-2164-11-629 (PMC3018140; doi:10.1186/1471-2164-11-629)
Supplement: Additional file 1 — Table S1. Expression information of Ph-reponsive genes identified on L94 and Vada (Ph-infected vs. mock control). [file 1471-2164-11-629-S1.XLSX]

## Sheet: Sheet1
Table S1. Expression information of Ph-reponsive genes identified on L94 and Vada (Ph-infected vs. Mock-inoculated)
	L94						Vada
Hv25-Unigene ID	Ratio	P-value	Ph-infected	SEM	Mock-inoculated	SEM	Ratio	P-value	Ph-infected	SEM	Mock-inoculated	SEM	Rice homologue	Annotated function	Functional category
gb_UNIGENE2123	1.07163	0.906515	5.02378	3.09713	4.71144	0.589454	7.96358	5.705e-05	1711.96	620.901	256.189	112.739	LOC_Os07g48050.1	peroxidase precursor putative expressed	oxydative burst
gb_UNIGENE11623	11.0574	0.121812	510.468	89.719	201.019	114.317	27.2515	9.36021e-05	207.462	54.9654	6.39585	0.890966	LOC_Os08g04540.1	aromatic-L-amino-acid decarboxylase putative expressed	other function
gb_UNIGENE20974	2.58441	0.0731713	82.3309	14.5076	41.8916	15.6489	16.7267	0.000157666	204.627	47.472	11.3504	1.02055	LOC_Os01g43774.1	cytochrome P450 72A1 putative expressed	response to stress/stumulus
gb_UNIGENE2119	3.69662	0.0866877	1373.16	184.696	622.404	295.282	4.27485	0.00017124	698.269	261.151	176.707	70.5653	LOC_Os07g48050.1	peroxidase precursor putative expressed	oxydative burst
gb_UNIGENE2790	4.43709	0.0995105	854.809	197.951	382.652	200.086	3.54798	0.000220705	11946.4	2760.28	3453.46	829.42	LOC_Os12g43450.1	pathogenesis-related protein precursor putative expressed	PR protein
gb_UNIGENE12524	1.03442	0.958533	4.83402	2.40606	4.29999	0.474593	4.42602	0.000243743	161.386	21.2727	37.2779	6.89449	LOC_Os05g08830.1	hypothetical protein	other function
gb_UNIGENE9093	1.91347	0.134026	237.471	23.6817	136.401	34.0312	5.66744	0.000260321	367.61	39.4528	68.4472	14.3971	LOC_Os08g41290.1	AIR12 putative expressed	other function
gb_UNIGENE4213	3.95377	0.0607428	769.551	223.008	336.528	167.875	4.04411	0.000292642	105.96	35.3006	28.5429	10.607	LOC_Os02g42450.1	ripening-related protein 2 precursor putative expressed	other function
gb_UNIGENE10985	7.36296	0.0456297	1777.84	200.862	449.397	221.07	8.58816	0.000524982	2040.46	345.476	249.519	59.4172	LOC_Os08g05620.1	cytochrome P450 89A2 putative expressed	response to stress/stumulus
gb_UNIGENE9266	1.89937	0.0146395	359.369	28.6617	189.667	9.22607	7.57448	0.000539479	202.286	23.5271	28.2428	5.52796	No hits found	No description	not assigned
gb_UNIGENE2211	5.33444	0.0495376	25927	3287.56	8153.36	3863.43	4.9399	0.000570686	14872.1	3591.07	3041.69	707.271	LOC_Os01g28500.1	pathogenesis-related protein PRMS precursor putative expressed	PR protein
gb_UNIGENE13253	1.1287	0.831742	4.34692	2.52567	3.81595	0.351352	2.61272	0.000596886	5037.63	619.722	1926.47	229.029	LOC_Os04g22120.1	protein kinase putative expressed	signal perception and transduction
gb_UNIGENE1737	1.88919	0.00986539	10180.6	1467.38	5231.37	282.624	2.87084	0.000599701	9501.87	1646.72	3172.74	223.301	LOC_Os03g49380.3	lipoxygenase 4 putative expressed	lipid related process
gb_UNIGENE22733	1.87945	0.0499562	17.4418	4.25684	11.3088	4.93025	6.00572	0.000733227	50.1066	17.3557	8.95064	3.08499	LOC_Os02g17150.1	xylem serine proteinase 1 precursor putative expressed	other function
gb_UNIGENE12219	3.54173	0.0765244	518.699	56.3668	219.638	96.1962	5.5252	0.000751347	211.244	51.7978	34.8828	2.38751	No hits found	No description	not assigned
gb_UNIGENE16311	1.71666	0.00991273	111.545	9.56215	67.7418	12.0003	2.61678	0.000838626	561.179	73.2971	210.219	12.1618	LOC_Os08g08230.1	kinesin-like protein putative expressed	other function
gb_UNIGENE4414	1.68362	0.0451938	48847.3	3894.83	30829.2	6326.14	2.4554	0.000848589	48671.3	4015.4	20085.9	2108.13	LOC_Os10g36170.1	nonspecific lipid-transfer protein precursor putative expressed	lipid related process
gb_UNIGENE4413	1.64001	0.0559289	46049.4	3427.06	29910.7	6115.25	2.41201	0.00102589	47424.5	3975.66	19945.7	2043.58	No hits found	No description	not assigned
gb_UNIGENE11103	1.92344	0.0037455	2080.31	190.065	1116.01	187.89	2.262	0.00105922	1519.22	197.215	664.759	73.5182	LOC_Os06g40650.4	copine-1 putative expressed	lipid related process
gb_UNIGENE20294	1.97673	0.011885	7911.24	1110.36	4112.99	796.217	2.2322	0.00107589	8220.48	995.973	3725.62	582.72	LOC_Os09g15330.2	sugar transport protein 14 putative expressed	transport
gb_UNIGENE7990	2.21709	0.092988	16.1618	6.07552	6.87722	2.15619	7.78221	0.00109375	70.1757	28.9348	7.35304	1.74023	LOC_Os03g63390.1	chemocyanin precursor putative expressed	other function
gb_UNIGENE23000	1.14421	0.836571	6.52071	3.25188	4.22224	0.363329	3.1544	0.00114105	512.266	93.4973	165.689	32.6975	No hits found	No description	not assigned
gb_UNIGENE10323	1.85809	0.00219194	372.137	52.4585	209.08	46.308	2.14423	0.00114382	178.054	19.974	84.6005	13.3511	LOC_Os11g13820.1	protein phosphatase 2C isoform epsilon putative expressed	other function
gb_UNIGENE13144	2.01043	0.0024282	158.3	13.4716	81.4362	12.8961	2.57744	0.00118064	188.089	15.6261	74.046	8.33568	LOC_Os11g05880.1	protein binding protein putative expressed	transport
gb_UNIGENE2636	1.15045	0.208983	666.487	97.9155	562.568	31.8936	3.19394	0.00125091	1745.91	382.813	507.497	42.291	LOC_Os02g53180.2	1-aminocyclopropane-1-carboxylate oxidase 1 putative expressed	hormone-related
gb_UNIGENE24933	1.67013	0.00648093	1398.79	119.623	835.395	48.8556	2.17212	0.0013031	1251.7	116.979	572.762	40.6333	LOC_Os08g43670.1	RING-H2 finger protein ATL2B putative expressed	response to stress/stumulus
gb_UNIGENE7498	1.25662	0.54614	185.028	68.3241	126	7.08474	2.25232	0.00130875	227.823	47.9001	97.7749	14.4591	LOC_Os03g08940.1	conserved hypothetical protein	other function
gb_UNIGENE4199	1.99114	0.0136881	157.954	20.5064	79.2066	10.4832	2.24744	0.0013423	491.197	60.7203	213.065	4.85664	LOC_Os03g52340.1	endoplasmic oxidoreductin-1 precursor putative expressed	other function
gb_UNIGENE18367	2.5814	0.250066	353.613	123.379	271.83	142.139	2.76038	0.00142378	203.525	44.8959	81.7369	25.3259	LOC_Os10g38470.1	glutathione S-transferase GSTU6 putative expressed	oxydative burst
gb_UNIGENE11664	1.99001	0.00308152	80.0527	7.27628	41.7177	6.68565	3.5023	0.0017493	58.3129	7.4624	17.2131	3.23423	LOC_Os06g28124.1	glycosyltransferase putative expressed	other function
gb_UNIGENE10718	1.29454	0.430989	307.555	62.3166	224.838	18.7629	2.42626	0.00177186	315.816	59.9389	122.557	12.2897	LOC_Os01g55240.1	gibberellin 2-beta-dioxygenase putative expressed	hormone-related
gb_UNIGENE8402	1.70957	0.00775387	1103.34	140.854	630.531	19.697	2.03686	0.00185062	842.76	87.4879	408.163	16.8428	LOC_Os09g37100.1	phospholipase D delta putative expressed	lipid related process
gb_UNIGENE2330	1.9677	0.0123035	12433.7	1916.92	6377.87	1112.69	1.94968	0.00206229	12379.5	1723.86	6166.02	375.921	LOC_Os06g11210.1	12-oxophytodienoate reductase 2 putative expressed	lipid related process
gb_UNIGENE4689	1.24469	0.123144	67.3516	10.5845	54.5764	9.52408	2.83385	0.0020726	96.682	11.4319	35.808	7.17598	LOC_Os02g22650.2	glycosyltransferase putative expressed	other function
gb_UNIGENE8287	1.92745	0.0145393	205.461	17.2871	106.629	4.46224	2.09832	0.00210378	174.476	18.6142	83.5235	10.1479	LOC_Os01g36390.1	DNA replication licensing factor mcm4 putative expressed	signal perception and transduction
gb_UNIGENE406	1.92451	0.0135841	874.809	122.608	450.167	52.3679	1.98192	0.00210502	434.032	72.6108	211.593	14.292	LOC_Os08g38900.1	caffeoyl-CoA O-methyltransferase 1 putative expressed	Phenylpropanoid biosynthesis
gb_UNIGENE13096	1.60686	0.0240968	8863.75	859.91	5451.58	213.157	1.98806	0.00212266	9502.42	893.745	4741.73	322.383	LOC_Os06g39260.1	solute carrier family 35 member B1 putative expressed	transport
gb_UNIGENE12724	2.91022	0.039075	4163.46	848.747	1384.3	191.097	2.2388	0.00245153	2347.61	550.345	975.006	118.604	LOC_Os03g03034.2	flavonol synthase/flavanone 3-hydroxylase putative expressed	signal perception and transduction
gb_UNIGENE21739	1.73173	0.0194658	118.708	18.5811	70.5602	14.3677	2.23654	0.00257206	169.787	23.2218	78.3014	15.1953	No hits found	No description	not assigned
gb_UNIGENE13350	6.13241	0.0602928	2212.46	230.734	627.194	299.397	3.84252	0.00262798	794.633	117.907	222.519	57.9354	LOC_Os01g71340.1	glucan endo-13-beta-glucosidase acidic isoform precursor putative expressed	PR protein
gb_UNIGENE26053	8.53185	0.0389842	269.313	26.1393	55.5525	26.5752	15.5423	0.00268929	287.843	50.2855	18.8767	3.23837	No hits found	No description	not assigned
gb_UNIGENE16935	4.14551	0.0808118	107.841	34.0269	44.1517	22.4869	5.83363	0.0027143	68.1904	10.1859	14.2683	5.60179	LOC_Os08g42800.1	expressed protein	other function
gb_UNIGENE10057	1.72302	0.243714	165.022	37.6542	110.914	37.8607	2.93553	0.00283642	106.529	16.4325	34.9204	1.57077	LOC_Os01g70850.1	esterase PIR7B putative expressed	other function
gb_UNIGENE431	1.10197	0.428612	45.2484	4.79557	41.0761	3.29131	2.23975	0.0028599	666.281	129.12	283.345	18.1948	LOC_Os11g10480.1	alcohol dehydrogenase 1 putative expressed	other function
gb_UNIGENE6008	3.92515	0.0377003	1073.69	259.625	399.619	179.627	2.68088	0.00305294	280.956	56.617	119.454	39.1824	LOC_Os10g34020.1	glutathione S-transferase GSTU6 putative expressed	oxydative burst
gb_UNIGENE2481	1.64619	0.122579	71.811	11.4688	42.8207	4.51614	3.13696	0.00346754	70.2683	12.5812	23.1751	6.05698	LOC_Os05g36100.1	DNA binding protein putative expressed	transcription factor
gb_UNIGENE2210	5.43293	0.0742272	31938.3	4076.4	11222.8	5579.93	5.40554	0.00358789	27065.5	6312.85	5399.95	1643.12	LOC_Os01g28500.1	pathogenesis-related protein PRMS precursor putative expressed	PR protein
gb_UNIGENE6010	3.944	0.047702	1112.26	232.945	439.729	204.235	2.51841	0.00417376	160.387	31.6764	72.5466	23.7755	LOC_Os10g34020.1	glutathione S-transferase GSTU6 putative expressed	oxydative burst
gb_UNIGENE25195	2.03319	0.0062732	576.448	48.3962	292.175	43.2065	2.00566	0.00420198	153.172	32.7328	75.4279	15.9857	LOC_Os05g33130.1	basic endochitinase A precursor putative expressed	PR protein
gb_UNIGENE6406	2.06188	0.00369458	238.933	27.2231	124.393	29.9135	2.00233	0.00465118	626.299	54.1346	309.233	4.75974	LOC_Os08g23150.1	indole-3-glycerol phosphate synthase chloroplast precursor putative expressed	Phenylalanine, tyrosine and tryptophan biosynthesis
gb_UNIGENE19684	1.26377	0.349756	2419.97	279.921	1912.83	212.708	3.80326	0.00477673	4242.48	406.055	1117.04	39.2155	LOC_Os10g35950.1	10-deacetylbaccatin III 10-O-acetyltransferase putative expressed	other function
gb_UNIGENE4271	2.6892	0.150944	897.381	167.432	397.127	140.505	2.01916	0.00498437	1159.05	213.946	558.663	85.1221	LOC_Os11g28060.1	cytochrome P450 71C4 putative	response to stress/stumulus
gb_UNIGENE2212	5.70154	0.0757362	981.154	135.97	345.316	176.272	5.03924	0.00501475	622.311	152.07	131.14	37.9027	LOC_Os01g28500.1	pathogenesis-related protein PRMS precursor putative expressed	PR protein
gb_UNIGENE25131	2.01045	0.225245	392.076	65.475	250.502	96.7757	2.43624	0.00558454	167.11	15.4909	74.1677	17.6709	LOC_Os04g32480.1	ZIM motif family protein expressed	transcription factor
gb_UNIGENE6238	1.21469	0.720023	4.95899	2.98492	4.06431	0.477717	2.23179	0.00566151	79.5329	12.4476	39.6382	11.3426	LOC_Os01g27210.1	glutathione S-transferase IV putative expressed	oxydative burst
gb_UNIGENE25378	1.74449	0.0214109	112.739	15.6877	63.7503	6.89986	2.10186	0.00580619	88.6413	11.0031	41.2546	2.16389	LOC_Os04g53994.1	ATP binding protein putative expressed	signal perception and transduction
gb_UNIGENE23882	1.86645	0.0155746	219.916	19.5359	117.204	7.14639	2.57316	0.00607477	134.649	12.5182	53.8225	9.07955	LOC_Os02g18870.1	anther-specific proline-rich protein APG putative expressed	other function
gb_UNIGENE3626	1.96527	0.0133843	8198.19	737.358	4138.08	116.069	2.99417	0.00623967	11280.4	1036.04	3753.68	305.306	LOC_Os05g51420.2	hypersensitive-induced response protein putative expressed	response to stress/stumulus
gb_UNIGENE1615	1.99243	0.00150189	50452.2	3607.51	25381.3	1738.57	2.8907	0.00635028	54624.5	4837.68	18903.4	556.342	LOC_Os02g02410.1	luminal-binding protein 3 precursor putative expressed	other function
gb_UNIGENE3208	2.05396	0.011033	293.289	59.4305	148.471	37.3625	2.88385	0.00671394	471.464	114.837	159.816	35.1762	LOC_Os09g39940.1	blue copper protein precursor putative expressed	other function
gb_UNIGENE13799	1.71253	0.0184101	727.406	55.5723	425.722	20.2012	2.42192	0.00680325	1054.99	118.702	429.371	19.5799	LOC_Os03g08999.1	alcohol dehydrogenase 1 putative expressed	other function
gb_UNIGENE24573	1.56861	0.0311962	182.353	25.3329	113.069	4.08779	3.01818	0.00684106	276.236	37.5207	89.1847	6.08157	LOC_Os07g28300.1	leucine rich repeat protein, putative	signal perception and transduction
gb_UNIGENE15156	1.66531	0.00567916	2240.62	264.251	1320.51	61.38	2.71003	0.00697372	4297.82	447.517	1573.16	126.882	LOC_Os03g08170.1	protein kinase APK1B chloroplast precursor putative expressed	signal perception and transduction
gb_UNIGENE3886	1.98027	0.00524364	17737.7	1368.38	9086.51	920.043	2.69551	0.00702885	22533.1	2027.5	8285.27	375.082	LOC_Os03g61960.1	ferredoxin-3 chloroplast precursor putative expressed	other function
gb_UNIGENE6214	1.22099	0.106784	623.373	45.8942	513.842	36.6221	1.98928	0.00733959	265.896	30.164	131.5	3.0462	LOC_Os12g44220.1	cell Division Protein AAA ATPase family putative expressed	response to stress/stumulus
gb_UNIGENE17126	1.64068	0.0381925	85.1521	7.86802	53.3367	8.20597	2.5851	0.00743246	216.419	39.1004	80.1664	8.84802	LOC_Os05g46360.1	lysine decarboxylase-like protein putative expressed	other function
gb_UNIGENE2638	1.4062	0.0426948	3688.61	786.662	2551.26	426.217	2.52379	0.00761051	7440.81	1553.12	2957.54	630.901	LOC_Os02g53180.3	1-aminocyclopropane-1-carboxylate oxidase 1 putative expressed	hormone-related
gb_UNIGENE1185	1.28713	0.055048	266.599	37.218	202.615	12.2637	2.67374	0.00763317	249.78	35.6851	93.0559	11.947	No hits found	No description	not assigned
gb_UNIGENE1424	1.77538	0.0164939	43734.4	3621.83	24743.1	2451.12	2.48737	0.00768564	40770	3739.93	16316.7	521.933	LOC_Os12g42876.2	5-methyltetrahydropteroyltriglutamate--homocysteine methyltransferase putative expressed	other function
gb_UNIGENE20575	1.881	0.00373451	125.364	18.1062	64.7946	4.04087	3.10724	0.00777261	127.903	17.5641	41.4699	6.58673	LOC_Os05g45070.1	harpin-induced protein putative expressed	other function
gb_UNIGENE6333	1.24522	0.0905826	11656.4	831.358	9312.9	339.48	2.58025	0.00777422	14299.5	1137.27	5591.53	507.455	LOC_Os03g04260.1	glutathione S-transferase putative expressed	oxydative burst
gb_UNIGENE5494	1.6954	0.0567842	33944.1	2297.66	20890.8	3597.29	2.4106	0.0079165	20295	1690.31	8495.97	696.346	LOC_Os04g55720.2	D-3-phosphoglycerate dehydrogenase chloroplast precursor putative expressed	other function
gb_UNIGENE1159	1.38841	0.0457467	14535.8	1769.07	10322.7	781.722	2.57426	0.00800596	563.931	106.697	212.164	22.8935	No hits found	No description	not assigned
gb_UNIGENE14937	1.96811	0.00350139	456.028	36.8958	235.229	25.8281	2.41487	0.0084355	336.074	30.6682	140.32	14.3999	LOC_Os10g06710.1	amidase putative expressed	other function
gb_UNIGENE2736	1.79321	0.0265422	57.3288	12.3579	29.8302	1.48865	2.84834	0.00867369	61.7827	9.67193	23.3752	5.61459	LOC_Os09g33680.2	cyanogenic beta-glucosidase precursor putative expressed	other function
gb_UNIGENE10115	1.73592	0.00725692	818.918	104.542	491.919	100.979	2.35344	0.00935321	742.652	103.776	308.268	23.1461	LOC_Os09g08130.2	indole-3-glycerol phosphate synthase chloroplast precursor putative expressed	Phenylalanine, tyrosine and tryptophan biosynthesis
gb_UNIGENE10480	1.62521	0.0224023	1611.95	119.744	992.356	20.7168	2.237	0.00942889	1728.72	135.222	768.089	23.6598	LOC_Os04g15690.1	DSBA-like thioredoxin domain containing protein expressed	other function
gb_UNIGENE6013	5.57221	0.0480261	152.774	18.9467	46.5947	22.3406	2.43945	0.0102075	69.7039	13.0092	31.2471	9.03856	LOC_Os02g48870.1	aspartic proteinase nepenthesin-2 precursor putative expressed	other function
gb_UNIGENE16556	1.89053	0.0300791	590.758	83.8412	304.964	19.7894	2.228	0.0104694	514.427	49.4082	228.049	5.73124	LOC_Os10g33040.1	receptor-like protein kinase precursor putative expressed	receptor/R protein
gb_UNIGENE11378	1.57625	0.0248143	2400.88	321.046	1523.25	207.338	2.09635	0.0104866	2041.63	323.248	994.749	187.136	LOC_Os01g51870.1	S-adenosylmethionine-dependent methyltransferase putative expressed	other function
gb_UNIGENE19871	1.84669	0.00350164	431.648	49.3822	229.194	6.85913	2.17085	0.0105259	493.823	53.988	225.161	17.3255	LOC_Os01g70130.1	transposon protein putative unclassified expressed	signal perception and transduction
gb_UNIGENE2442	1.74421	0.0174087	11271.2	930.938	6472.79	482.92	2.17354	0.0105834	13680.7	1155.87	6304.19	288.177	LOC_Os09g27830.1	OsPDIL2-3 - Oryza sativa protein disulfide isomerase expressed	other function
gb_UNIGENE12316	2.87148	0.0417757	154.411	21.932	69.8965	27.3722	2.19023	0.0108832	100.832	25.1167	45.5487	11.3689	LOC_Os04g43650.3	L-allo-threonine aldolase putative expressed	other function
gb_UNIGENE10743	1.33428	0.0556031	671.913	48.4178	506.833	37.6673	2.08977	0.0109171	1035.08	97.8635	493.03	37.0049	LOC_Os01g02300.1	receptor kinase ORK10 putative expressed	receptor/R protein
gb_UNIGENE15099	1.41423	0.0621784	1504.66	237.104	1023.24	56.1061	1.96399	0.0110699	509.202	97.638	246.714	18.3575	No hits found	No description	not assigned
gb_UNIGENE6205	1.2005	0.657999	7.73965	3.86323	6.1652	0.721292	2.06781	0.0112938	7037.09	702.206	3379.66	243.157	LOC_Os02g40200.2	receptor-like protein kinase precursor putative expressed	receptor/R protein
gb_UNIGENE631	1.71939	0.0188937	7555.67	626.136	4373.79	85.5896	2.13353	0.0116337	10482.3	1223.88	4845.52	352.551	LOC_Os06g04620.1	GDP-mannose 46 dehydratase 2 putative expressed	other function
gb_UNIGENE20144	1.71604	0.0179034	5171.15	796.805	3081.44	596.526	2.02245	0.0119023	3819.74	518.303	1870.7	216.996	No hits found	No description	not assigned
gb_UNIGENE599	1.52533	0.0293202	345.398	24.1309	226.762	13.4962	2.00546	0.0120859	517.188	40.8685	257.007	11.652	LOC_Os06g37020.1	expressed protein	other function
gb_UNIGENE19372	1.74197	0.0179324	299.385	25.0703	173.151	16.5286	2.06455	0.0120886	224.752	17.9623	109.393	7.2697	LOC_Os01g08950.1	expressed protein	other function
gb_UNIGENE9060	1.94167	0.00365447	31050	2956.02	15824.5	751.164	1.98361	0.0122944	32008.8	2861.81	15994	802.751	LOC_Os01g64110.1	hevamine-A precursor putative expressed	other function
gb_UNIGENE20799	1.58988	0.00702622	194.371	15.2021	124.786	14.8064	2.75024	0.0132832	121.727	12.8514	45.6055	7.8454	LOC_Os02g05950.1	phytosulfokine receptor precursor putative expressed	receptor/R protein
gb_UNIGENE24099	1.59411	0.0263894	117.5	11.5562	73.3536	5.90289	2.03878	0.013975	109.817	12.0916	53.3133	4.19436	LOC_Os03g43670.1	receptor protein kinase CRINKLY4 precursor putative expressed	receptor/R protein
gb_UNIGENE6937	1.58208	0.0233672	41.8982	7.32108	26.6991	5.35234	2.02132	0.0152091	201.851	22.4422	99.7926	10.6627	LOC_Os07g41350.1	B12D protein expressed	other function
gb_UNIGENE12900	1.99287	0.00300385	165.809	14.422	87.9308	18.9442	1.98249	0.0175825	98.625	21.7078	48.6632	8.13973	No hits found	No description	not assigned
gb_UNIGENE3668	1.73746	0.00620844	355.97	105.396	222.742	78.8509	3.52792	0.0182018	2344.95	1156.75	489.961	87.2094	LOC_Os07g01710.1	phytosulfokine receptor precursor putative expressed	receptor/R protein
gb_UNIGENE19845	1.97989	0.0250938	53.9624	5.37904	27.2079	2.68631	2.36103	0.0192083	48.8949	7.2178	22.2765	4.18171	LOC_Os02g40200.2	receptor-like protein kinase precursor putative expressed	receptor/R protein
gb_UNIGENE13654	1.62468	0.0220916	1490.34	111.381	917.026	18.0855	4.74508	0.020684	227.702	128.39	32.1755	4.04889	LOC_Os12g31560.1	protein kinase domain containing protein	signal perception and transduction
gb_UNIGENE23747	1.63682	0.092669	29.1884	5.75762	18.7847	3.94682	2.43883	0.0221972	57.27	6.77901	25.039	5.75352	LOC_Os03g16390.1	avr9/Cf-9 rapidly elicited protein, putative, expressed	receptor/R protein
gb_UNIGENE2710	1.63734	0.00579841	8169.45	794.064	5099.45	781.864	2.01662	0.0229884	2509.66	563.858	1159.34	50.5421	No hits found	No description	not assigned
gb_UNIGENE4391	1.74058	0.0046951	1150.11	88.5438	676.693	98.0192	2.09644	0.0230417	124.587	29.2292	56.0784	5.61043	No hits found	No description	not assigned
gb_UNIGENE6938	1.91452	0.0258284	45.6665	6.41587	27.0418	8.46568	2.58676	0.0238624	53.8796	8.05872	21.2262	2.41859	LOC_Os07g41350.1	B12D protein expressed	other function
gb_UNIGENE22642	1.43953	0.113163	69.4404	7.14334	50.2639	9.78254	2.10595	0.024991	56.018	11.9416	25.2081	3.07825	LOC_Os04g54210.1	expressed protein	other function
gb_UNIGENE16898	5.19955	0.0471053	85.1282	9.72315	24.9033	11.3398	4.94881	0.0265238	147.217	22.7331	35.5677	12.6725	LOC_Os09g32570.1	alcohol dehydrogenase GroES-like domain containing protein, expressed	other function
gb_UNIGENE22666	0.874608	0.682629	187.084	79.8461	180.722	30.0848	2.01606	0.0267414	45.2655	6.73328	22.4958	3.07154	LOC_Os07g07930.1	lipid transfer protein putative expressed	lipid related process
gb_UNIGENE8308	2.19489	0.0407683	26.8154	6.09267	13.2732	3.29595	4.21698	0.0288678	195.783	53.0896	50.6733	17.3897	LOC_Os02g17080.1	subtilisin-like protease precursor putative	other function
gb_UNIGENE6924	1.37082	0.0520276	57.1453	7.94697	40.578	2.45046	2.03298	0.0344803	66.1205	16.6736	29.9195	2.15907	LOC_Os03g01210.2	domain of unknown function DUF614 containing protein expressed	other function
gb_UNIGENE2087	0.644054	0.041874	58.5353	9.93602	86.8682	3.70765	3.76104	0.0261259	135.333	54.4002	29.1992	5.25326	LOC_Os01g03380.1	Bowman-Birk type bran trypsin inhibitor precursor putative expressed	response to stress/stumulus
gb_UNIGENE6576	0.914499	0.890946	4.01317	2.39448	4.2831	0.518598	12.0408	0.000139293	114.216	22.0958	9.83012	2.14178	LOC_Os11g37950.1	win2 precursor putative expressed	other function
gb_UNIGENE25635	0.750844	0.654283	3.7843	2.05152	4.87539	0.429737	3.67407	0.000198505	287.633	40.8217	80.7992	16.051	No hits found	No description	not assigned
gb_UNIGENE4666	1.03201	0.951004	4.46511	2.34186	4.48207	0.754047	2.63978	0.000893207	49916.2	4112.57	18933.1	1568.23	LOC_Os02g40200.2	receptor-like protein kinase precursor putative expressed	receptor/R protein
gb_UNIGENE9234	0.832358	0.223269	60.3827	9.35278	71.4995	7.91169	5.1696	0.00398158	7958.98	2508.44	1498.89	440.24	No hits found	No description	not assigned
gb_UNIGENE10898	0.897081	0.861152	4.4724	2.60265	4.93469	0.697935	3.05995	0.00421474	523.987	211.722	164.915	62.4615	LOC_Os02g13380.1	early nodulin 93 putative expressed	other function
gb_UNIGENE1179	0.748408	0.394787	20.7892	5.00856	24.6039	2.86738	4.84561	0.00432453	2950.68	942.438	574.586	156.187	LOC_Os08g38300.1	histone H2B.2 putative expressed	other function
gb_UNIGENE26313	1.06185	0.818606	518.996	37.0377	538.063	131.455	3.89567	0.00455286	735.389	77.3075	186.957	13.4803	LOC_Os09g26960.1	flavonoid 3-monooxygenase putative expressed	response to stress/stumulus
gb_UNIGENE9924	0.644689	0.272961	44.7742	6.65553	74.0773	17.7183	2.16487	0.00646542	80.953	13.8315	36.9388	5.77432	LOC_Os03g07450.3	homeobox-leucine zipper protein HAT7 putative expressed	transcription factor
gb_UNIGENE2788	0.931571	0.912757	3.13344	1.82547	3.25474	0.314769	2.51349	0.0068064	10758.7	4011.62	4216.61	1312.04	LOC_Os12g43450.1	pathogenesis-related protein precursor putative expressed	PR protein
gb_UNIGENE25874	0.933313	0.433653	1697.69	122.034	1828.46	128.864	2.4557	0.0074964	5146.28	792.282	2044.42	174.019	No hits found	No description	not assigned
gb_UNIGENE7751	0.902049	0.874808	4.18531	2.53405	4.56002	0.627774	2.25939	0.00899879	6417.68	516.193	2846.41	151.256	LOC_Os01g03030.1	alanyl-tRNA synthetase putative expressed	other function
gb_UNIGENE9827	0.917865	0.895165	4.0066	2.41832	4.25939	0.470033	2.25197	0.0108231	190.298	25.2001	83.6462	8.06127	LOC_Os08g31410.7	sulfate transporter 1.2 putative expressed	transport
gb_UNIGENE19604	0.909446	0.884576	4.1247	2.52766	4.44264	0.531874	2.05137	0.0125587	400.13	71.3522	197.682	37.9784	No hits found	No description	not assigned
gb_UNIGENE4066	0.547982	0.00576765	81.3747	11.7157	160.729	41.8028	0.445626	0.00206987	59.2018	9.64018	130.42	13.4523	LOC_Os04g49680.1	expressed protein	other function
gb_UNIGENE3096	0.625436	0.010022	26046.3	2068.18	41407.3	834.234	0.342172	0.00639003	7747.32	1198.5	22417.1	2741.94	LOC_Os03g12500.1	cytochrome P450 74A2 putative expressed	response to stress/stumulus
gb_UNIGENE14570	0.342208	0.0915283	45.1442	4.27644	160.885	54.7798	0.390162	0.00667262	465.779	35.2906	1241.4	213.755	LOC_Os10g33250.2	CER1 putative expressed	other function
gb_UNIGENE2427	0.499055	0.037602	921.101	248.355	1674.99	212.679	0.357199	0.00755438	2164.05	559.259	5637.71	510.009	LOC_Os05g10310.2	acid phosphatase putative expressed	response to stress/stumulus
gb_UNIGENE26204	0.571899	0.018025	649.24	83.4448	1149.53	179.662	0.44253	0.00785379	132.987	17.6216	293.75	16.3176	LOC_Os04g52210.1	ent-kaurene synthase B chloroplast precursor putative expressed	response to stress/stumulus
gb_UNIGENE23443	0.458334	0.156855	56.9125	7.03834	156.154	56.112	0.396294	0.00861921	120.11	36.5613	272.491	32.862	LOC_Os03g21970.1	DNA binding protein putative expressed	transcription factor
gb_UNIGENE5815	0.548565	0.0154817	699.009	64.7005	1264.76	69.2559	0.463849	0.0104817	864.391	69.5737	1853.28	82.0768	LOC_Os08g08040.1	LSM7 homolog U6 small nuclear RNA associated putative expressed	other function
gb_UNIGENE1718	0.406356	0.0410594	55.9421	11.8915	131.451	12.0638	0.447582	0.0137423	43.7878	11.4045	117.358	45.0565	LOC_Os11g26760.1	dehydrin Rab16C putative expressed	other function
gb_UNIGENE18518	0.125941	0.0616457	113.589	37.3293	1911.39	1017.22	0.474635	0.0215842	74.8247	29.3751	192.214	87.1748	No hits found	No description	not assigned
gb_UNIGENE1010	1.00532	0.979173	12308	2652.3	13372.9	3994.87	0.185415	0.0259449	714.219	423.727	5063.15	2641.23	LOC_Os12g36210.1	subtilisin-chymotrypsin inhibitor CI-1B putative expressed	other function
gb_UNIGENE447	0.98699	0.948768	3848.07	877.314	4160.98	1174.06	0.196729	0.0345234	187.692	87.1387	1433.11	739.709	LOC_Os12g36210.1	subtilisin-chymotrypsin inhibitor CI-1B putative expressed	other function
gb_UNIGENE8896	0.205994	0.0993202	216.635	31.4754	1753.25	823.551	0.514343	0.0346131	173.741	73.3757	361.446	148.418	LOC_Os12g17540.1	vignain precursor putative	other function
gb_UNIGENE3636	11.0742	0.0118831	7855.66	916.388	1058.22	458.494	17.0375	3.37332e-05	19670.2	2766.2	1224.76	236.964	LOC_Os11g31530.1	BRASSINOSTEROID INSENSITIVE 1-associated receptor kinase 1 precursor putative	hormone-related
gb_UNIGENE5974	9.67155	0.000511046	33711.8	4059.19	3934.33	1077.98	10.5527	4.50871e-05	21202.5	3380.78	2183.5	570.81	No hits found	No description	not assigned
gb_UNIGENE4387	17.3677	3.48089e-05	1021.18	152.531	64.3975	15.7552	11.0679	5.58785e-05	1370.01	187.118	128.06	24.4357	LOC_Os06g44010.1	OsWRKY28 - Superfamily of rice TFs having WRKY and zinc finger domains expressed	transcription factor	WRKY
gb_UNIGENE10167	17.4067	0.00240133	2269.39	426.041	141.406	39.8684	7.92959	6.1519e-05	770.543	139.279	100.139	23.569	LOC_Os05g46020.1	OsWRKY7 - Superfamily of rice TFs having WRKY and zinc finger domains expressed	transcription factor	WRKY
gb_UNIGENE17122	5.04019	8.65171e-05	5958.98	835.211	1273.17	318.861	6.24379	7.04042e-05	2567.03	394.362	438.65	108.6	LOC_Os03g14110.1	hypothetical protein	other function
gb_UNIGENE14054	11.4247	0.00297981	2097.86	323.113	244.91	97.4885	9.00731	7.05211e-05	406.951	107.226	50.8097	16.9244	LOC_Os03g52910.1	uncharacterized UPF0114 domain containing protein expressed	other function
gb_UNIGENE12481	24.761	3.32185e-05	2910.48	505.652	133.732	39.4698	13.0028	7.43481e-05	326.325	46.9444	26.1982	5.72522	LOC_Os09g27410.1	conserved hypothetical protein	other function
gb_UNIGENE19569	3.43062	0.00671193	651.384	87.8595	218.798	67.4667	7.85882	7.76835e-05	666.735	104.153	91.8415	24.0802	LOC_Os01g62010.1	monoglyceride lipase putative expressed	other function
gb_UNIGENE6701	4.23457	0.00406811	545.622	107.501	135.331	34.7475	5.89482	8.09034e-05	6535.32	655.717	1134.53	165.36	No hits found	No description	not assigned
gb_UNIGENE2112	6.94206	0.00953199	42138.9	4098.54	7457.36	2586.34	5.99525	8.22804e-05	22122	3145.96	3869.2	850.33	LOC_Os07g48020.1	peroxidase 2 precursor putative expressed	oxydative burst
gb_UNIGENE6521	4.98345	8.91435e-05	5737.44	642.763	1233	290.906	6.6028	8.85782e-05	2347.74	372.882	396.986	115.692	No hits found	No description	not assigned
gb_UNIGENE21659	8.13586	0.0238555	1423.62	330.768	286.579	143.101	7.75652	9.33826e-05	545.498	127.181	82.0019	29.5875	LOC_Os11g37700.1	pleiotropic drug resistance protein, putative, expressed	transport
gb_UNIGENE2170	10.7671	0.0027309	75006.3	9930.6	7060.17	694.488	10.1522	9.37877e-05	48228.7	6378.86	5111.61	1128.82	No hits found	No description	not assigned
gb_UNIGENE9917	5.79261	0.00326538	34997.7	4243.87	6313.54	1265.81	5.70157	9.45585e-05	17554.9	3057.49	3307.04	871.868	No hits found	No description	not assigned
gb_UNIGENE15553	7.80761	0.00282492	1858.04	246.866	297.526	107.838	7.73491	9.66908e-05	4054.43	902.199	597.276	203.401	LOC_Os07g35350.2	hydrolase hydrolyzing O-glycosyl compounds putative expressed	PR protein
gb_UNIGENE9267	2.20111	0.00992244	7066.01	530.78	3208.24	163.442	5.08184	9.94168e-05	3211.5	298.443	640.766	70.9292	LOC_Os10g22570.1	cellulase containing protein expressed	other function
gb_UNIGENE8722	4.94653	9.41211e-05	663.772	62.9989	138.008	20.2223	8.41842	0.000110015	1708.18	218.714	202.573	24.1331	LOC_Os03g03350.1	glycoside hydrolase family 28 putative expressed	other function
gb_UNIGENE20553	8.14532	0.0210975	6467.39	934.242	1285.13	599.107	7.04492	0.000111259	1155.8	327.185	170.473	47.1761	LOC_Os11g37700.1	pleiotropic drug resistance protein, putative, expressed	transport
gb_UNIGENE1795	7.65513	0.000146991	677.301	92.7689	99.6784	29.2156	10.2616	0.000113168	499.063	98.0958	54.2663	17.2694	LOC_Os04g43800.1	phenylalanine ammonia-lyase putative expressed	Phenylpropanoid biosynthesis
gb_UNIGENE6519	6.49245	0.00147095	17154	2216.88	3130.69	1038.33	7.43025	0.000117338	8428.31	1097.77	1263.56	353.09	No hits found	No description	not assigned
gb_UNIGENE18214	5.76376	0.000857977	886.301	146.989	161.288	38.2152	4.94077	0.000121131	486.917	53.0932	98.9707	12.6097	LOC_Os03g58900.1	galactosyltransferase/ transferase transferring hexosyl groups putative expressed	other function
gb_UNIGENE5468	3.07727	0.000346484	422.548	71.6325	148.546	40.4653	13.4108	0.000121464	139.734	23.5137	11.2754	3.00807	LOC_Os03g61470.1	PGPS/D12 putative expressed	other function
gb_UNIGENE2163	9.93263	0.00277676	36158.7	4801.11	3684.34	429.213	11.7571	0.00012202	108042	13359.8	9787.59	1974.44	No hits found	No description	not assigned
gb_UNIGENE15844	4.5391	0.000996181	602.085	82.1205	138.64	29.3619	7.53836	0.000122256	555.847	131.372	79.9685	25.5437	LOC_Os08g34790.1	4-coumarate--CoA ligase 2 putative expressed	Phenylpropanoid biosynthesis
gb_UNIGENE1522	8.0096	0.0185212	20437.1	1931.87	3487.63	1381.63	7.23661	0.00012533	12431.3	1530.96	1777.35	316.078	LOC_Os06g19070.1	cytochrome P450 76C2 putative expressed	response to stress/stumulus
gb_UNIGENE6707	6.99386	0.000315286	22929.9	2806.77	3706.19	1073.14	6.98074	0.000128561	17394.9	2496.51	2749.16	767.742	LOC_Os07g39350.1	proton myo-inositol cotransporter putative expressed	transport
gb_UNIGENE3667	5.55395	0.031735	49577.2	5969.54	12327	5042.75	4.64494	0.000130009	25815.2	4073.58	5800.6	1326.59	LOC_Os01g59660.3	transcription factor GAMYB putative expressed	transcription factor
gb_UNIGENE2209	6.47635	0.023712	91130.6	8879.42	20374.7	8712.45	5.73872	0.000135832	34481.1	8543.83	5842.83	1191.3	LOC_Os01g28450.1	pathogenesis-related protein PRB1-2 precursor putative expressed	PR protein
gb_UNIGENE10529	4.0737	0.000245077	1932.91	194.959	494.388	89.6493	4.49693	0.000135898	1000.92	128.2	221.881	28.7675	LOC_Os01g70210.1	phosphatidylinositol transfer protein CSR1 putative expressed	transport
gb_UNIGENE19979	7.51991	0.000174678	383.278	59.4522	58.4584	18.5004	7.24859	0.000142858	180.955	21.7582	26.5696	5.86591	LOC_Os04g43440.1	NB-ARC domain containing protein expressed	receptor/R protein
gb_UNIGENE23878	5.50227	0.00014308	2321.41	334.613	444.772	103.287	5.93238	0.000146992	1315.33	179.425	242.128	63.2713	No hits found	No description	not assigned
gb_UNIGENE19921	2.66861	0.00345988	966.632	93.3318	358.646	7.17468	4.12436	0.000150018	784.643	73.8956	198.051	33.7709	LOC_Os06g13870.1	immediate-early fungal elicitor protein CMPG1 putative expressed	response to stress/stumulus
gb_UNIGENE7378	4.96907	0.00392336	605.966	116.899	122.828	25.1564	5.1277	0.000155546	421.028	61.7965	82.1681	12.4647	LOC_Os05g11900.1	expressed protein	other function
gb_UNIGENE18116	3.65954	0.00200787	1499.16	268.558	402.824	61.0094	4.57675	0.000169361	1880.58	410.333	390.168	55.6863	LOC_Os02g53200.2	glucan endo-13-beta-glucosidase 7 precursor putative expressed	PR protein
gb_UNIGENE18961	4.46287	0.00309532	293.395	30.8412	75.2609	22.6487	8.47982	0.000180736	850.287	107.319	100.829	13.3689	LOC_Os05g45410.1	heat shock factor putative expressed	transcription factor
gb_UNIGENE26597	5.0996	0.00375011	1013.87	123.341	201.312	30.4638	5.95076	0.000192315	324.915	42.423	55.868	8.65659	LOC_Os03g01150.2	palmitoyl-protein thioesterase 1 precursor putative expressed	other function
gb_UNIGENE16826	3.15606	0.0055211	5729.55	1157.31	1850.49	421.222	3.67635	0.000194697	2973.57	498.813	810.961	154.15	No hits found	No description	not assigned
gb_UNIGENE4054	5.3367	0.00125622	44971.9	4879.53	9612.18	2862.1	4.73655	0.000196187	33892.8	8713.78	6664.34	853.405	LOC_Os12g43430.1	thaumatin-like protein precursor putative expressed	PR protein
gb_UNIGENE12753	9.2818	8.50223e-05	1745.05	285.088	212.702	64.2487	9.08441	0.000200056	1355.22	257.141	161.352	45.9885	LOC_Os01g24010.1	pleiotropic drug resistance protein, putative, expressed	transport
gb_UNIGENE2214	6.97689	0.0306946	69777.9	8520.85	16068.4	7375.23	5.90608	0.000203555	25603.7	6947.07	4228.43	953.171	LOC_Os01g28450.1	pathogenesis-related protein PRB1-2 precursor putative expressed	PR protein
gb_UNIGENE4056	8.84056	0.0151001	2402.52	283.422	407.307	178.306	5.85377	0.000203859	856.178	228.439	144.833	31.7573	LOC_Os12g43380.1	thaumatin-like protein precursor putative expressed	PR protein
gb_UNIGENE18990	7.35217	0.00554373	152.093	19.0778	24.757	8.38912	13.8641	0.000213938	334.604	70.5139	23.7546	3.29407	LOC_Os01g27890.1	cytochrome P450 71D10 putative expressed	response to stress/stumulus
gb_UNIGENE11653	12.7156	0.000386723	24359.4	3407.22	2255.45	712.534	10.3874	0.00022577	8814.77	1218.02	977.983	305.285	LOC_Os07g43800.1	EF hand family protein expressed	signal perception and transduction
gb_UNIGENE5302	5.40906	0.00354053	5578.92	810.004	1057.98	202.93	4.01747	0.000238074	3914.03	552.39	975.44	144.351	LOC_Os08g10500.2	expressed protein	other function
gb_UNIGENE634	8.76151	0.000870788	183086	17583.8	21989.6	4134.68	11.0211	0.000242294	143051	17461.1	13231.9	1561.75	LOC_Os10g34930.1	secretory protein putative expressed	other function
gb_UNIGENE3699	2.67018	0.000958226	4131.2	340.587	1598.88	248.97	3.24948	0.000244864	3901.93	311.988	1215.15	122.77	LOC_Os06g47200.3	lipid binding protein putative expressed	lipid related process
gb_UNIGENE21646	5.84952	0.000939185	251.812	33.7989	48.5261	13.821	11.9177	0.000256024	186.491	34.1403	16.7173	3.96308	LOC_Os07g01750.1	transparent testa 12 protein putative expressed	transport
gb_UNIGENE7773	4.32477	0.00394904	3450.43	367.826	821.888	135.798	3.83191	0.000258643	1716.99	228.745	444.497	55.3158	LOC_Os01g61990.1	protein binding protein putative expressed	other function
gb_UNIGENE25368	3.61611	0.00564056	196.572	29.7026	54.038	8.29356	6.1455	0.000266451	256.686	47.0121	40.0595	2.66342	LOC_Os01g53350.1	anthocyanidin 53-O-glucosyltransferase putative expressed	other function
gb_UNIGENE12776	4.27174	0.00213315	32205.8	5444.62	8825.89	2932.86	4.85981	0.000274216	11686.6	2498.57	2269.71	274.894	LOC_Os10g38740.1	glutathione S-transferase GSTU6 putative expressed	oxydative burst
gb_UNIGENE1385	2.68669	0.00661876	6593.12	588.734	2718.85	733.94	3.31952	0.000276788	6176.88	932.336	1878.56	341.626	LOC_Os03g51080.1	glutamate decarboxylase putative expressed	lipid related process
gb_UNIGENE7933	3.26645	0.00525065	14453.9	1432.36	4487.65	559.254	2.89731	0.000291876	14655.2	1254.62	5191.23	753.202	LOC_Os03g04110.2	receptor-like GPI-anchored protein 2 putative expressed	receptor/R protein
gb_UNIGENE11913	3.76082	0.00527182	2625.68	294.361	688.234	11.4076	3.18792	0.000297357	3405.01	293.012	1059.95	49.8117	LOC_Os03g27590.1	retinoid-inducible serine carboxypeptidase precursor putative expressed	response to stress/stumulus
gb_UNIGENE13968	3.29842	0.00523565	348.647	59.0308	108.467	22.742	5.39541	0.000301276	74.8353	15.5237	13.261	1.71015	No hits found	No description	not assigned
gb_UNIGENE3635	11.4513	0.00856514	1698.34	342.1	212.651	104.307	14.037	0.000341429	2926.6	601.952	204.471	40.0428	LOC_Os11g31530.1	BRASSINOSTEROID INSENSITIVE 1-associated receptor kinase 1 precursor putative	hormone-related
gb_UNIGENE20189	7.20601	0.000363739	42.117	8.67615	6.32167	1.9009	8.95004	0.000346435	57.7209	11.9822	7.18526	2.17676	No hits found	No description	not assigned
gb_UNIGENE12286	2.63312	0.0188819	1287.79	209.851	537.674	150.416	3.03293	0.000363343	1174.59	147.799	388.79	50.8642	LOC_Os06g35700.1	reticuline oxidase precursor putative expressed	other function
gb_UNIGENE4273	6.3164	0.0044269	10355	1151.18	1972.54	659.34	8.97893	0.000406378	4320.38	792.343	539.368	165.131	LOC_Os06g08041.1	iron/ascorbate-dependent oxidoreductase putative expressed	lipid related process
gb_UNIGENE13644	4.12175	0.000146042	242.003	25.7422	61.3346	11.5756	3.19363	0.000411881	142.674	28.6654	42.6568	3.86227	LOC_Os07g35680.1	receptor-like serine-threonine protein kinase putative expressed	receptor/R protein
gb_UNIGENE5469	12.2187	0.00610672	1176.46	135.772	123.834	45.4216	44.3031	0.000422159	924.127	147.161	24.7466	7.81416	LOC_Os03g61470.1	PGPS/D12 putative expressed	other function
gb_UNIGENE15936	11.2207	0.000885681	1152.51	160.431	123.496	41.8071	16.8405	0.000432407	436.241	76.6506	26.6979	6.31482	LOC_Os04g51150.1	transposon protein putative unclassified expressed	other function
gb_UNIGENE1636	7.63794	0.000893786	68703.7	8021.27	10312.8	3026.08	2.82267	0.000452601	21750.5	3384.93	8010.03	1775.2	LOC_Os01g66110.2	ankyrin-like protein putative expressed	other function
gb_UNIGENE14296	3.37119	0.0003536	163.612	24.266	52.6191	13.7098	3.15106	0.000488392	216.746	27.6773	73.3152	16.6298	No hits found	No description	not assigned
gb_UNIGENE10756	10.8037	0.00309729	1790.57	236.294	217.166	83.7385	7.36912	0.000491561	321.184	57.7239	49.8662	16.0413	LOC_Os03g05920.1	monooxygenase putative expressed	signal perception and transduction
gb_UNIGENE3211	2.89507	0.00275079	181.653	33.9644	70.1164	21.5854	5.86885	0.000497596	100.749	29.0489	16.4121	4.40547	LOC_Os09g39940.1	blue copper protein precursor putative expressed	other function
gb_UNIGENE6699	5.10743	0.00373525	36547	4383.51	7248.03	1016.13	10.3785	0.000498156	19180.1	2372.43	2049.18	532.732	No hits found	No description	not assigned
gb_UNIGENE13747	4.18564	0.000135385	306.701	31.621	77.2195	15.3161	2.72935	0.000500585	225.633	42.8595	80.8601	11.5743	LOC_Os07g04040.1	ATP binding protein putative expressed	signal perception and transduction
gb_UNIGENE24217	5.4009	0.00387462	184.282	29.7763	35.2545	7.36116	3.16163	0.000512829	168.547	29.3863	52.3142	6.44309	No hits found	No description	not assigned
gb_UNIGENE14777	4.43559	0.000177852	234.065	25.262	54.6512	9.52112	11.6437	0.000530017	123.691	19.0895	11.1551	2.91188	LOC_Os01g72360.1	expressed protein	other function
gb_UNIGENE20239	5.82727	0.00340218	675.716	83.3759	118.205	18.7531	4.11072	0.000530322	336.972	50.2707	79.8432	8.57623	LOC_Os07g42740.1	calmodulin binding protein putative expressed	signal perception and transduction
gb_UNIGENE11615	4.86897	0.00369425	4291.38	567.77	907.269	168.151	8.214	0.000535017	3939.16	501.624	496.056	90.7472	LOC_Os01g64470.1	YLS9 putative expressed	other function
gb_UNIGENE6015	2.31538	0.00112733	959.41	220.537	395.42	43.428	2.74071	0.000537375	1290.96	243.066	454.643	55.6164	LOC_Os03g08940.1	conserved hypothetical protein	other function
gb_UNIGENE13217	4.51558	0.00404469	604	152.674	138.135	39.4496	7.84099	0.000551544	521.152	101.571	79.546	29.0199	LOC_Os07g36570.1	KI domain interacting kinase 1 putative expressed	response to stress/stumulus
gb_UNIGENE1805	4.9104	0.00254617	5742.18	820.794	1167.92	143.683	3.38791	0.000567569	1714.82	280.572	482.255	29.4311	LOC_Os04g43800.1	phenylalanine ammonia-lyase putative expressed	Phenylpropanoid biosynthesis
gb_UNIGENE4324	4.58539	0.000218172	7561.62	739.549	1693.32	240.993	5.89063	0.000567705	6882.78	749.96	1276.43	320.162	LOC_Os04g41680.1	endochitinase A precursor putative expressed	PR protein
gb_UNIGENE2918	3.33807	0.00378527	41983.3	3827.6	12826.9	1541.86	2.42453	0.000589937	25470.9	2197.74	10556.5	1118.6	LOC_Os05g29990.1	UDP-glucuronic acid decarboxylase 1 putative expressed	other function
gb_UNIGENE14742	4.5221	0.00437116	14691.7	1684.12	3229.89	185.811	3.39756	0.000593855	6084.4	672.064	1800.47	170.434	LOC_Os10g30560.1	cytokinin-O-glucosyltransferase 2 putative expressed	other function
gb_UNIGENE13749	4.09478	0.00411409	2160.98	229.429	543.173	89.2488	2.98648	0.00060317	2698.36	361.685	898.977	107.624	LOC_Os07g38800.1	lectin-like receptor kinase 7 putative expressed	receptor/R protein
gb_UNIGENE24290	3.04231	0.00047479	213.593	42.7878	67.1385	7.60371	7.60371	0.000607835	471.763	78.1787	63.1198	11.9956	LOC_Os07g39850.1	expressed protein	other function
gb_UNIGENE22563	8.7095	0.00509467	89.5218	12.4996	13.4419	5.28134	12.526	0.000615151	118.438	21.7282	11.161	4.43776	LOC_Os03g62200.1	ammonium transporter 2 putative expressed	transport
gb_UNIGENE6636	4.42476	0.00409011	3859.09	613.006	887.551	170.179	2.41701	0.000620923	1140.81	130.525	489.01	93.0578	LOC_Os05g41780.1	ethylene-responsive transcription factor 4 putative expressed	transcription factor	AP2-EREBP
gb_UNIGENE12770	4.61956	0.00434977	168.723	19.2098	37.1369	4.53187	3.9336	0.000622937	175.437	20.5523	46.1811	7.4603	LOC_Os09g29510.1	OsWAK80 - OsWAK receptor-like protein kinase expressed	receptor/R protein
gb_UNIGENE20159	3.60353	0.00227394	87.942	9.65021	26.8124	6.91974	3.94595	0.000644676	131.948	16.1109	36.2579	9.8277	LOC_Os01g29330.1	expressed protein	other function
gb_UNIGENE7538	5.01503	0.000114415	1479.77	159.881	316.388	71.8625	4.21178	0.000651007	630.434	110.262	145.057	14.324	LOC_Os01g68060.2	copine-6 putative expressed	lipid related process
gb_UNIGENE4337	2.02724	0.0123983	254.248	20.6876	125.322	3.81775	2.43866	0.000653129	360.534	28.0754	147.54	9.0387	LOC_Os01g22352.1	peroxidase 2 precursor putative expressed	oxydative burst
gb_UNIGENE25386	12.9488	0.00945352	1135.91	228.532	143.388	67.7276	29.2373	0.000661065	554.545	109.863	25.5982	10.4365	LOC_Os02g47090.1	peptide transporter PTR2 putative expressed	transport
gb_UNIGENE9663	5.18822	0.00121149	602.895	63.8335	130.49	35.8913	4.71251	0.000666415	535.38	65.5481	117.184	22.331	No hits found	No description	not assigned
gb_UNIGENE18088	3.81734	0.00509218	3776.73	423.137	978.608	47.1979	2.40723	0.00070055	1819.55	252.216	741.207	80.1066	LOC_Os03g55540.1	zinc-finger protein 1 putative expressed	transcription factor
gb_UNIGENE14572	3.87355	0.00438494	3351.52	643.348	900.764	220.18	2.39606	0.000713133	1308.31	253.088	544.009	110.072	LOC_Os10g04730.1	protein kinase putative expressed	response to stress/stumulus
gb_UNIGENE1802	3.93747	0.00104447	575.567	74.5074	144.226	13.6176	10.6937	0.000730453	398.022	73.7935	38.5889	9.72192	LOC_Os04g43800.1	phenylalanine ammonia-lyase putative expressed	Phenylpropanoid biosynthesis
gb_UNIGENE13748	4.06516	0.00368225	2235.46	232.751	566.086	93.1448	2.94374	0.000732033	2582.1	263.485	883.41	108.322	No hits found	No description	not assigned
gb_UNIGENE7934	3.40646	0.000453696	98.3875	19.2595	29.0987	5.62148	3.29483	0.000747443	99.3656	10.902	30.5858	3.6069	LOC_Os03g04110.1	receptor-like GPI-anchored protein 2 putative expressed	receptor/R protein
gb_UNIGENE11572	3.55979	0.00500762	274.848	27.188	77.9887	7.83064	2.55486	0.00074922	232.229	38.9198	87.4471	3.8369	LOC_Os10g40640.1	transferase transferring glycosyl groups putative expressed	other function
gb_UNIGENE11709	9.28402	0.000285664	2848.83	338.37	338.228	83.3128	14.7008	0.000754687	1404.89	265.887	110.857	34.8391	LOC_Os02g36830.1	cytokinin-O-glucosyltransferase 2 putative	other function
gb_UNIGENE17335	4.35953	0.00414323	280.276	32.1206	65.7945	11.1054	4.15125	0.000760734	173.357	31.0302	41.1451	5.80412	LOC_Os12g04360.1	calmodulin-like protein 1 putative expressed	signal perception and transduction
gb_UNIGENE9874	2.71384	0.00273135	2127.07	223.823	775.249	51.4821	2.48608	0.000760991	1120.45	120.489	446.605	33.5609	LOC_Os05g04060.1	expressed protein	other function
gb_UNIGENE91	2.99084	0.00574011	5782.05	472.871	1935.62	127.017	3.95722	0.00078828	4685.22	449.368	1168.84	20.5389	LOC_Os06g50300.2	endoplasmin homolog precursor putative expressed	other function
gb_UNIGENE6622	4.69827	0.0132915	149.699	70.1437	21.3149	5.95773	3.2332	0.000798962	101.862	45.07	31.5497	11.9307	LOC_Os10g37340.1	O-succinylhomoserine sulfhydrylase putative expressed	other function
gb_UNIGENE22370	2.72774	0.00676516	1974.4	251.122	729.972	109.264	2.40764	0.000802136	1609.99	249.812	648.869	45.1383	LOC_Os03g57310.1	syntaxin 121 putative expressed	transport
gb_UNIGENE16892	2.17132	0.00152678	232.97	41.3972	102.819	6.33605	5.18585	0.000823719	255.62	37.887	48.6734	6.52359	LOC_Os03g08880.1	ATPUP3 putative expressed	transport
gb_UNIGENE18462	2.41567	0.00526423	1307.96	214.717	524.776	41.9843	2.71183	0.000852291	945.974	110.956	347.419	36.6514	LOC_Os01g40260.1	OsWRKY77 - Superfamily of rice TFs having WRKY and zinc finger domains expressed	transcription factor	WRKY
gb_UNIGENE21793	14.8179	0.00289602	214.595	32.0028	19.1736	7.64611	13.7042	0.000862606	150.558	35.8037	12.3494	4.62103	LOC_Os03g32230.1	zinc-finger protein 1 putative expressed	transcription factor
gb_UNIGENE23149	5.25005	0.0169046	48.1016	11.9681	8.59633	1.41249	2.41349	0.000865003	310.159	68.3265	122.702	18.7923	LOC_Os02g48200.1	lectin-like protein kinase putative expressed	signal perception and transduction
gb_UNIGENE14077	3.92428	0.00209233	2675.26	621.763	814.066	307.358	2.52111	0.000883276	2634.1	584.52	1102.1	312.627	LOC_Os01g45110.1	cytokinin-O-glucosyltransferase 1 putative expressed	other function
gb_UNIGENE2115	2.55644	0.0220296	4380.05	762.341	1817.31	449.061	3.5461	0.000919749	1743.93	567.304	559.749	217.427	LOC_Os07g48010.1	peroxidase 2 precursor putative expressed	oxydative burst
gb_UNIGENE10860	6.00808	0.0017485	11939.4	1156.82	2173.66	518.349	6.38198	0.000965921	10876.4	1251.13	1769.58	296.812	LOC_Os03g58980.1	germin-like protein subfamily T member 2 precursor putative expressed	other function
gb_UNIGENE12237	4.31658	0.00472203	10394.8	1125.62	2409.96	116.338	3.67108	0.000980629	5223.31	559.118	1422.3	97.3563	No hits found	No description	not assigned
gb_UNIGENE11212	2.81318	0.00212932	5128.84	495.154	1837.66	217.007	2.36098	0.000988076	1393.41	231.472	569.09	32.9788	LOC_Os04g49194.1	naringenin2-oxoglutarate 3-dioxygenase putative expressed	response to stress/stumulus
gb_UNIGENE25239	2.44517	0.00842824	4564.01	494.037	1846.3	125.171	2.42672	0.000989254	2159.49	312.914	877.933	115.156	No hits found	No description	not assigned
gb_UNIGENE14387	3.44282	0.0016846	1123.62	240.577	379.575	132.991	2.54268	0.00105373	460.194	87.649	173.821	18.7815	LOC_Os10g38590.1	glutathione S-transferase GSTU6 putative expressed	oxydative burst
gb_UNIGENE14915	10.0229	0.00227509	807.74	112.554	103.487	39.1876	8.0215	0.00106208	350.681	52.1186	49.6156	15.3758	LOC_Os12g36110.1	calmodulin binding protein putative expressed	signal perception and transduction
gb_UNIGENE4405	7.34954	0.00873308	20441.6	2179.31	3619.34	1363.1	11.5341	0.00107772	18854.2	2352.18	1626.96	136.439	LOC_Os12g36850.2	major pollen allergen Bet v 1-D/H putative expressed	other function
gb_UNIGENE5605	4.8065	0.00100255	2511.87	237.701	562.062	123.652	2.43006	0.00111066	1009.5	90.226	431.806	80.8881	LOC_Os01g14590.2	pathogen-related protein putative expressed	other function
gb_UNIGENE15107	3.4531	0.00481223	6259.56	710.84	1860.56	314.491	2.76637	0.00112288	7494	1319.28	2609.06	142.481	No hits found	No description	not assigned
gb_UNIGENE23697	4.8948	0.0037813	21096.5	2372.35	4379.57	568.206	2.81975	0.00114599	18449.6	3212.93	6286.73	165.761	LOC_Os01g61080.1	OsWRKY24 - Superfamily of rice TFs having WRKY and zinc finger domains expressed	transcription factor	WRKY
gb_UNIGENE725	2.11302	0.0101937	15261.6	1207.46	7254.17	572.231	2.29697	0.00116369	10982.5	976.647	4801.02	360.352	LOC_Os11g09280.2	OsPDIL1-1 - Oryza sativa protein disulfide isomerase expressed	other function
gb_UNIGENE22773	3.03365	0.00389419	233.064	25.1277	79.3709	12.5209	3.29781	0.00117757	76.885	9.41516	24.7062	5.49268	LOC_Os06g41560.1	receptor-like protein kinase putative expressed	receptor/R protein
gb_UNIGENE6014	2.35962	0.00121522	1446.33	319.006	589.131	68.0249	2.87077	0.00118584	1670.78	334.72	556.723	68.8641	LOC_Os03g08940.1	conserved hypothetical protein	other function
gb_UNIGENE10275	2.57193	0.00727438	2728.41	321.444	1070.92	150.985	2.09137	0.00119051	1761.3	295.977	830.073	131.958	No hits found	No description	not assigned
gb_UNIGENE13632	8.9263	0.00133658	16544.3	1997.96	2140.54	638.09	6.06839	0.00121078	6447.61	778.73	1170.82	305.063	No hits found	No description	not assigned
gb_UNIGENE24190	2.36819	0.00132455	2407.78	205.29	1041.02	142.621	3.5164	0.00121998	98.5903	21.3686	28.043	5.89751	LOC_Os12g41540.1	protein kinase putative expressed	signal perception and transduction
gb_UNIGENE13218	2.08301	0.0116389	538.874	62.6111	254.465	15.9345	3.60178	0.00123008	421.453	43.4707	118.371	12.8543	No hits found	No description	not assigned
gb_UNIGENE3157	1.94468	0.0326649	243.65	95.0795	105.01	22.5693	2.22834	0.0012347	1052.86	129.189	464.926	34.5808	LOC_Os08g09080.2	germin-like protein subfamily 1 member 11 precursor putative expressed	other function
gb_UNIGENE16356	4.25812	0.00444442	49.9993	8.16035	12.0206	2.85317	3.03115	0.00124725	55.3444	8.98199	18.323	3.28297	No hits found	No description	not assigned
gb_UNIGENE10615	2.35678	0.0148151	249.116	33.1056	104.174	8.86429	2.18481	0.00125094	339.148	38.4427	153.866	11.7042	LOC_Os03g07400.1	expressed protein	other function
gb_UNIGENE13700	2.05396	0.00367409	732.025	90.5136	348.625	15.6054	2.4491	0.00127302	1321.09	132.831	532.163	19.5071	LOC_Os04g44300.2	transposon protein putative unclassified expressed	other function
gb_UNIGENE10441	4.36151	0.000702472	4225.82	371.797	973.401	72.6055	2.37522	0.00127896	884.466	143.822	357.975	23.3788	LOC_Os09g26780.1	pnFL-2 putative expressed	other function
gb_UNIGENE15374	7.24843	0.00296615	8048.25	1072.1	1164.8	249.254	8.38165	0.00130952	4848.85	550.388	652.497	184.238	LOC_Os06g33970.1	VQ motif family protein expressed	other function
gb_UNIGENE16393	2.49419	0.000872659	913.254	85.2602	383.243	73.5927	3.5736	0.00134867	516.036	42.4105	149.604	24.7844	LOC_Os01g72250.1	uridine 5-monophosphate synthase putative expressed	other function
gb_UNIGENE2021	2.50604	0.00761291	11342.7	1101.72	4551.22	520.165	2.1867	0.00135299	5804.72	693.142	2623.28	255.101	LOC_Os05g36260.1	soluble inorganic pyrophosphatase putative expressed	other function
gb_UNIGENE25605	6.33327	0.00043248	47.6777	9.15242	7.98543	2.23584	7.17886	0.00135617	53.4127	11.7948	7.87278	1.82391	LOC_Os04g10160.1	cytochrome P450 CYP99A1 putative expressed	response to stress/stumulus
gb_UNIGENE20556	2.09848	0.00676406	831.553	117.483	386.429	26.2951	2.09215	0.00136611	602.743	71.6457	288.936	36.6831	LOC_Os12g32190.1	expressed protein	other function
gb_UNIGENE477	2.68663	0.000745708	12334.7	2223	4381.65	261.958	2.15463	0.00140204	9714.02	2006.14	4282.03	444.787	LOC_Os12g29430.1	OsWAK125 - OsWAK receptor-like protein (OsWAK-RLP) expressed	receptor/R protein
gb_UNIGENE358	4.53004	0.000316007	181.335	19.7089	41.7505	7.61109	5.9385	0.00142967	67.0488	12.3776	11.7941	2.29447	LOC_Os10g34920.1	secretory protein putative expressed	other function
gb_UNIGENE2992	8.57729	0.00331112	110950	13615.8	14355.8	3914.31	7.31507	0.00146083	59078.8	7685.39	8395.15	1695.35	LOC_Os10g39680.1	acidic endochitinase Q precursor putative expressed	PR protein
gb_UNIGENE26368	3.75544	0.00498909	1632.05	286.19	428.403	63.7068	3.14692	0.00148797	2002.78	257.743	635.242	84.5798	No hits found	No description	not assigned
gb_UNIGENE2118	6.03728	0.0170044	5074.11	545.27	1151.91	465.321	4.02089	0.00149998	2264.8	654.816	655.617	252.047	LOC_Os07g48030.1	peroxidase 2 precursor putative expressed	oxydative burst
gb_UNIGENE14715	3.33135	0.00519138	7560.09	764.405	2295.64	290.415	2.06679	0.00151236	4433.61	451.51	2140.99	213.441	LOC_Os03g10640.1	calcium-transporting ATPase 2 plasma membrane-type putative expressed	signal perception and transduction
gb_UNIGENE7944	3.14649	0.00220972	31050.1	2852.7	10113.2	1409.58	3.49029	0.00152622	23223.1	2021.84	6736.33	662.695	LOC_Os03g04360.1	inorganic phosphate transporter 1-7 putative expressed	transport
gb_UNIGENE6495	2.34734	0.00876937	6101.2	850.414	2573.37	306.542	2.33008	0.00161993	4877.03	603.192	2064.94	195.778	LOC_Os01g70470.1	expressed protein	other function
gb_UNIGENE7171	5.28548	0.000558169	1338.38	239.88	291.708	95.4747	2.62417	0.00164961	543.304	93.1514	213.502	48.6049	LOC_Os10g38710.1	glutathione S-transferase GSTU6 putative expressed	oxydative burst
gb_UNIGENE8468	3.00437	0.00621667	4254.54	567.645	1404.11	158.719	2.82624	0.00170364	4781.79	556.031	1666.88	92.5606	LOC_Os01g38980.2	calmodulin binding protein putative expressed	signal perception and transduction
gb_UNIGENE10152	4.24509	0.00421188	47088.7	6419.81	11296	1997.19	3.11997	0.00172908	22032.7	4338.23	6744.96	827.398	LOC_Os03g09900.1	membrane protein putative expressed	other function
gb_UNIGENE101	2.64237	0.00697346	1929.28	168.45	734.696	58.552	2.06307	0.00180867	1169.27	102.102	561.173	24.5452	LOC_Os01g66940.1	fructokinase-1 putative expressed	signal perception and transduction
gb_UNIGENE24041	4.2295	0.000264336	1188.79	206.105	301.374	79.6353	3.41867	0.00181651	357.654	70.4804	104.057	20.5202	No hits found	No description	not assigned
gb_UNIGENE13114	2.6396	0.00741127	76310.6	6408.24	28958.7	1245.38	3.71411	0.00187494	20017.9	2869.05	5474.82	931.11	LOC_Os10g33270.1	cyanate hydratase putative expressed	other function
gb_UNIGENE6085	3.24483	0.00609384	190.483	19.4753	58.7292	4.30539	2.99721	0.00189472	74.3611	10.7837	25.6521	4.57902	LOC_Os03g51430.2	expressed protein	transport
gb_UNIGENE3151	2.66745	0.00724386	6720.59	1201.44	2470.25	318.739	4.92846	0.00189995	2059.78	218.603	417.97	41.8103	LOC_Os08g09040.1	germin-like protein subfamily 1 member 11 precursor putative expressed	other function
gb_UNIGENE4815	3.61555	0.00478371	415.739	39.3984	115.901	9.80983	5.07204	0.00197778	268.507	35.1622	52.1474	3.45003	LOC_Os10g25230.1	ZIM motif family protein expressed	transcription factor
gb_UNIGENE24733	3.88834	0.00698348	81.8388	10.9252	20.9812	1.82501	6.12643	0.00198664	37.4345	8.81553	6.80142	2.04702	No hits found	No description	not assigned
gb_UNIGENE4589	2.61299	0.000413593	29378.4	2639.49	11733.5	2150.2	2.06401	0.00211914	18431.7	2041.95	9071.29	1406.9	LOC_Os04g49510.1	calcium-dependent protein kinase isoform AK1 putative expressed	signal perception and transduction
gb_UNIGENE13288	2.59811	0.00398051	7896.38	1532.62	2937.8	403.012	2.42973	0.00214387	7695.09	1083.43	3078.76	221.401	LOC_Os08g39850.2	lipoxygenase 8 chloroplast precursor putative expressed	lipid related process
gb_UNIGENE9197	3.06406	0.00668232	104.114	10.9894	34.6737	4.91971	2.40428	0.00220347	78.7361	10.6385	31.7571	1.40241	LOC_Os06g12150.1	shikimate kinase chloroplast precursor putative expressed	Phenylalanine, tyrosine and tryptophan biosynthesis
gb_UNIGENE4406	5.70548	0.00701182	8512.93	943.237	1869.61	673.302	9.34647	0.00222117	6599.3	785.535	714.48	89.4685	LOC_Os12g36850.2	major pollen allergen Bet v 1-D/H putative expressed	other function
gb_UNIGENE6773	3.80747	0.00466797	744.873	115.242	197.974	34.7479	3.54403	0.00223677	565.499	59.7304	167.309	34.0415	LOC_Os03g18910.1	COBRA-like protein 7 precursor putative expressed	other function
gb_UNIGENE3058	4.31926	0.004022	15305.3	1777.53	3648.63	661.927	1.99533	0.00229086	8150.07	938.564	4027.23	270.292	LOC_Os10g30450.1	metal ion binding protein putative expressed	transport
gb_UNIGENE15359	2.36513	0.0090336	739.229	64.9703	313.172	19.5736	2.02128	0.00241898	685.014	71.8383	333.557	4.95526	LOC_Os03g53200.1	calmodulin putative expressed	signal perception and transduction
gb_UNIGENE11611	3.84099	0.00044358	4238.64	384.652	1159.24	209.433	2.52504	0.00245413	1615.73	255.544	625.865	61.6294	No hits found	No description	not assigned
gb_UNIGENE13615	3.93064	0.000156359	3820.73	392.511	1024.09	208.98	4.03154	0.00245492	1751.94	301.581	431.004	73.2643	LOC_Os02g07690.1	VQ motif family protein expressed	other function
gb_UNIGENE1791	2.1684	0.0100504	131116	9339.6	60483.9	3374.77	2.1726	0.00248229	110218	7401.62	50921.8	4091.07	LOC_Os11g26850.2	adenosylhomocysteinase putative expressed	other function
gb_UNIGENE19911	21.5665	0.00298223	233.295	34.0508	11.495	2.21134	21.3975	0.00252786	881.431	139.959	41.0717	1.61808	LOC_Os05g44960.1	protein kinase putative	signal perception and transduction
gb_UNIGENE17960	18.3597	0.00243325	6653.58	1183.84	378.491	77.8093	36.1488	0.00263646	58270.3	11742.8	1589.8	181.437	LOC_Os07g01710.1	phytosulfokine receptor precursor putative expressed	receptor/R protein
gb_UNIGENE4402	16.7314	0.000553101	1472.93	213.734	104.25	36.2305	22.7145	0.00264546	1547.62	337.951	66.4837	8.38008	LOC_Os12g36880.1	major pollen allergen Bet v 1-D/H putative expressed	other function
gb_UNIGENE8004	2.7994	0.0032707	3772.37	675.809	1430.65	366.141	3.42729	0.00264836	4937.35	1003.34	1447.81	316.752	LOC_Os07g26110.1	plant integral membrane protein TIGR01569 containing protein expressed	other function
gb_UNIGENE1859	3.32889	0.00235816	936.887	158.381	274.276	23.3891	4.80167	0.00268509	467.302	147.571	87.5045	9.84691	LOC_Os04g59150.2	peroxidase 12 precursor putative expressed	oxydative burst
gb_UNIGENE18459	3.71855	0.00108598	587.259	122.385	180.841	60.6481	5.40658	0.00277267	94.89	17.7879	17.0104	2.17641	LOC_Os12g17490.1	stripe rust resistance protein Yr10 putative expressed	receptor/R protein
gb_UNIGENE13583	2.44542	0.00293402	60.5549	7.88322	24.7617	2.30096	5.39682	0.00282335	52.1177	10.5274	10.2483	2.31374	LOC_Os01g72610.1	glycosyltransferase putative expressed	other function
gb_UNIGENE18399	8.75303	0.00281611	2757.67	392.142	329.388	71.5411	10.497	0.00283177	1094.9	194.723	103.364	17.2349	No hits found	No description	not assigned
gb_UNIGENE10245	4.37756	0.00011436	4857.43	474.404	1158.94	200.858	9.62058	0.00284932	2732.77	391.559	286.577	40.3974	LOC_Os11g07690.1	disease resistance response protein 206 putative	response to stress/stumulus
gb_UNIGENE22130	14.8808	9.75038e-05	196.47	44.9352	12.653	1.50272	31.3604	0.00285078	225.323	53.5478	6.9371	0.751873	LOC_Os05g49900.1	fatty acid elongase putative expressed	other function
gb_UNIGENE6706	6.55537	0.000230303	2521.76	295.104	424.211	112.289	7.99074	0.00293577	4625.01	631.582	594.212	104.647	LOC_Os03g10100.1	sorbitol transporter putative expressed	transport
gb_UNIGENE5303	3.38452	0.000973307	116.455	15.8272	33.9106	3.27551	3.7427	0.00294758	158.461	26.0688	47.0031	16.8763	LOC_Os08g10500.2	expressed protein	other function
gb_UNIGENE20411	3.14166	0.000710793	196.228	21.6762	62.1964	5.36613	4.14692	0.00298364	178.608	24.244	42.0893	1.86675	LOC_Os04g15920.1	mannitol dehydrogenase putative expressed	response to stress/stumulus
gb_UNIGENE3638	9.17965	0.00926301	2191.94	394.257	351.203	158.546	8.43847	0.00300621	520.934	106.003	64.7019	16.0915	LOC_Os11g31530.1	BRASSINOSTEROID INSENSITIVE 1-associated receptor kinase 1 precursor putative	hormone-related
gb_UNIGENE9408	7.44724	0.000976352	1241.76	227.416	199.164	69.5255	8.04593	0.00306352	680.378	193.791	87.5952	27.0884	LOC_Os08g42580.4	lysM receptor-like kinase putative expressed	receptor/R protein
gb_UNIGENE2470	4.3337	0.00454134	1141.79	174.777	259.426	31.4262	2.83104	0.00306476	1834.92	182.783	642.451	40.0578	LOC_Os04g52090.1	ethylene-responsive transcription factor 4 putative expressed	transcription factor	AP2-EREBP
gb_UNIGENE590	10.5093	0.000354852	87250.6	9831.03	8974.06	1978.8	9.72955	0.00308286	9140.08	2114.17	936.444	219.311	LOC_Os10g34920.1	secretory protein putative expressed	other function
gb_UNIGENE2946	3.76929	0.00451614	1271.34	129.744	343.904	47.8187	2.28591	0.00308879	475.567	38.8816	207.652	15.8302	LOC_Os08g44340.1	monodehydroascorbate reductase putative expressed	other function
gb_UNIGENE13562	5.58472	0.00355144	5223.89	642.44	946.39	129.621	7.28224	0.00311742	3966.55	513.514	553	76.8011	LOC_Os01g48620.1	expressed protein	other function
gb_UNIGENE2550	7.5949	0.000333376	169305	16713	23381.9	4355.36	6.97703	0.00321744	92143.1	11410.2	13311.1	1280.39	LOC_Os11g37950.1	win2 precursor putative expressed	other function
gb_UNIGENE18058	5.87891	0.000110428	129.049	20.4246	23.7894	6.46052	3.91609	0.00321884	75.2919	10.7443	22.7432	8.88828	No hits found	No description	not assigned
gb_UNIGENE15773	3.6295	0.0144655	624.969	87.4179	208.284	72.5816	2.50719	0.00324959	220.141	32.4481	85.631	9.04764	LOC_Os06g44190.1	expressed protein	other function
gb_UNIGENE2143	2.56035	0.00745245	984.608	91.8393	385.58	34.4649	2.0518	0.00326824	614.021	55.2441	302.497	37.7755	No hits found	No description	not assigned
gb_UNIGENE11773	5.84317	0.000492327	15965.2	1756.32	3033.7	803.987	8.63536	0.00327665	11522.6	3507.34	1211.74	123.69	No hits found	No description	not assigned
gb_UNIGENE2595	6.8218	0.000452569	3904.45	550.658	657.473	203.62	7.51788	0.00329109	2077.65	306.284	275.854	39.575	LOC_Os03g11440.1	protein transport protein Sec61 alpha subunit isoform 2 putative expressed	transport
gb_UNIGENE17563	4.85083	0.00404521	1946.16	218.012	400.803	28.632	6.38792	0.00330111	1040.89	120.56	163.812	14.2361	LOC_Os03g15080.1	expressed protein	other function
gb_UNIGENE15046	3.25831	0.0053628	288.924	40.9168	91.1921	17.4291	2.66073	0.0033422	169.453	29.3302	63.2981	10.0831	No hits found	No description	not assigned
gb_UNIGENE26105	9.52653	0.00309705	1106.11	162.708	116.47	12.3016	6.55974	0.00340647	351.523	46.1009	54.0866	7.99114	No hits found	No description	not assigned
gb_UNIGENE538	6.08441	0.00036877	1556.23	152.681	270.25	50.4633	5.6637	0.00341272	585.577	84.1394	105.775	19.8127	LOC_Os10g34920.1	secretory protein putative expressed	other function
gb_UNIGENE5887	7.50996	0.0080976	1492.02	253.277	267.454	108.192	8.50095	0.00341812	588.88	136.403	65.665	11.2456	LOC_Os04g51160.1	transposon protein putative unclassified expressed	other function
gb_UNIGENE10193	6.74494	0.000458517	3686.72	485.729	622.7	186.555	2.8722	0.00342565	2178.73	352.037	769.339	154.123	LOC_Os01g62430.3	elicitor-responsive protein 1 putative expressed	response to stress/stumulus
gb_UNIGENE16046	3.43707	0.00510756	1106.84	210.44	325.273	68.0918	5.51108	0.00355869	930.287	206.426	173.131	42.8337	LOC_Os01g48360.2	expressed protein	other function
gb_UNIGENE9662	5.0391	0.000526176	5285.66	805.635	1131.64	308.907	5.09713	0.00359898	6056.86	712.332	1216.58	208.207	LOC_Os03g11900.1	sugar transport protein 8 putative expressed	transport
gb_UNIGENE5761	2.74251	0.000696637	5081.05	455.275	1959.42	404.216	2.52124	0.0036635	3439.45	282.24	1429.41	273.353	LOC_Os01g72080.1	calmodulin-like protein 1 putative expressed	signal perception and transduction
gb_UNIGENE21110	2.53642	0.000678455	2358.83	263.39	911.717	26.3022	4.85415	0.00367252	1777.77	174.993	370.672	36.7204	LOC_Os08g29660.1	OsWRKY69 - Superfamily of rice TFs having WRKY and zinc finger domains expressed	transcription factor
gb_UNIGENE25420	3.23305	0.00541643	363.162	62.3824	113.862	21.6854	5.379	0.00371365	395.975	52.1391	74.6249	12.7695	LOC_Os02g50460.1	immediate-early fungal elicitor protein CMPG1 putative expressed	other function
gb_UNIGENE8067	2.57537	0.00771608	2968.06	667.265	1126.04	214.451	2.45168	0.00375649	14486.8	1467.26	5921.8	538.998	LOC_Os09g30130.2	CSLE6 - cellulose synthase-like family E expressed	other function
gb_UNIGENE14075	3.322	0.00425154	783.397	74.1151	241.801	35.2537	3.86148	0.00377633	672.51	118.921	179.356	40.8211	LOC_Os05g41580.1	calcium-transporting ATPase 4 plasma membrane-type putative expressed	signal perception and transduction
gb_UNIGENE939	3.30829	0.000706847	215075	21839.5	64086.8	1979.57	4.84677	0.00382631	220525	20355.1	45339.3	1611.41	No hits found	No description	not assigned
gb_UNIGENE10407	8.18496	0.00314937	8420.57	1251.19	1029.38	146.972	5.48778	0.00383895	5628.92	680.433	1016.8	72.9336	LOC_Os09g24580.1	calmodulin-like protein putative expressed	signal perception and transduction
gb_UNIGENE22861	4.22134	0.00123982	805.196	190.201	175.42	12.0253	5.39887	0.00388306	605.117	140.862	111.999	27.5097	LOC_Os09g26310.1	hypro1 putative expressed	other function
gb_UNIGENE17518	6.32925	9.04313e-05	443.379	56.9663	74.1678	17.9444	4.99382	0.00388673	1378.52	247.504	278.813	54.537	LOC_Os06g04900.1	hexose carrier protein HEX6 putative expressed	transport
gb_UNIGENE9575	4.25167	0.000132435	9963.17	1544.25	2519.64	646.511	5.20908	0.00390391	5390.1	999.105	1022.86	175.316	LOC_Os04g57200.2	metal ion binding protein putative expressed	other function
gb_UNIGENE1639	6.44644	0.003386	133373	17011	20835.2	2686.12	4.87586	0.00395148	96754.5	14757.1	19294	1438.98	LOC_Os01g71350.1	glucan endo-13-beta-glucosidase GII precursor putative expressed	other function
gb_UNIGENE23196	8.42583	0.00350623	138.839	18.2875	16.3038	1.55235	4.95708	0.0039596	27.6705	5.54324	6.51439	2.56664	LOC_Os01g45860.1	DELLA protein RGA putative expressed	hormone-related
gb_UNIGENE5537	4.63901	0.00389851	30793	3491.15	6793.6	1125.45	4.79078	0.00396084	32429.9	3887.86	6760	845.841	LOC_Os07g01560.2	sugar transport protein 1 putative expressed	transport
gb_UNIGENE15650	2.30218	0.00927037	163.39	22.2464	72.4642	12.4888	2.13914	0.00399032	130.301	12.2152	61.8616	6.98436	LOC_Os08g34800.1	expressed protein	other function
gb_UNIGENE17082	5.42569	0.016825	21042.2	2002.83	5065.24	1901.23	5.03621	0.00401268	9191.53	2024.27	1798.48	356.508	LOC_Os03g60840.1	Bowman-Birk type trypsin inhibitor putative expressed	response to stress/stumulus
gb_UNIGENE11777	3.78758	0.000947153	9795.38	995.597	2685.99	477.123	4.28615	0.0040156	5625.06	687.927	1351.32	245.211	LOC_Os03g29850.1	zinc transporter 2 precursor putative expressed	transport
gb_UNIGENE15718	4.3833	0.00396467	1043.72	114.722	245.443	42.0662	5.03284	0.00406843	318.654	88.5381	62.8145	16.5751	LOC_Os06g46350.1	patatin-like phospholipase family protein expressed	lipid related process
gb_UNIGENE11792	4.41598	0.000218853	10281.8	1372.04	2469.8	577.65	4.8542	0.00408231	12329.1	1417.13	2533.39	152.374	LOC_Os01g16750.1	disulfide oxidoreductase/ monooxygenase/ oxidoreductase putative	other function
gb_UNIGENE22491	2.59271	0.00767179	39.0252	7.5389	14.8736	2.3129	5.48603	0.00408374	264.014	45.9676	47.4764	6.25847	No hits found	No description	not assigned
gb_UNIGENE18427	3.50787	0.00516385	37636.1	3679.81	10730.7	653.072	4.84624	0.00410432	29557.7	3179.57	6094.7	122.127	LOC_Os09g04310.1	expressed protein	other function
gb_UNIGENE3947	3.79183	0.000175949	71564.4	6307.34	19176.1	2078.05	4.89047	0.00413471	57767.8	7360.97	11703.1	1188.95	LOC_Os12g43380.1	thaumatin-like protein precursor putative expressed	PR protein
gb_UNIGENE813	3.06728	0.00549995	1688.87	140.849	554.112	38.9264	4.32484	0.00414005	2869.25	308.919	669.062	73.9357	No hits found	No description	not assigned
gb_UNIGENE14008	5.30431	0.0156276	503.22	39.1823	108.45	32.0492	4.05887	0.00417317	365.746	78.1389	89.0076	15.1962	LOC_Os06g04220.1	expressed protein	other function
gb_UNIGENE13821	4.05209	0.00308781	154.136	30.3255	36.5471	4.78643	4.64062	0.00421947	111.245	19.4612	26.0891	8.11748	LOC_Os05g44770.1	receptor-like protein kinase 5 precursor putative expressed	receptor/R protein
gb_UNIGENE12523	4.64371	0.00384497	5303.79	709.928	1174.16	219.541	4.03457	0.00423192	1486.59	273.134	355.53	36.5828	LOC_Os05g08830.1	hypothetical protein	other function
gb_UNIGENE6797	3.95049	0.00505654	35066.2	4163.48	8728.7	470.185	4.82973	0.00424574	27153.6	3233.35	5505.47	287.777	LOC_Os02g36940.1	expressed protein	other function
gb_UNIGENE23016	3.1133	0.00568748	4515.3	456.855	1460.35	175.337	3.95554	0.00426713	3524.17	371.441	914.95	146.544	LOC_Os03g10950.1	catalytic/ protein phosphatase type 2C putative expressed	other function
gb_UNIGENE12084	4.8319	0.00364913	2620.57	293.145	560.453	97.8063	4.4937	0.00427539	1023.64	220.687	216.719	26.6412	No hits found	No description	not assigned
gb_UNIGENE5784	2.96121	0.00574997	1059.94	118.129	366.185	59.5845	5.12815	0.00436864	598.598	80.6294	114.083	6.62787	LOC_Os03g02670.2	solute carrier family 35 member B3 putative expressed	transport
gb_UNIGENE1403	2.83735	0.0309788	57.8263	7.88726	23.2513	6.16458	2.54062	0.00442016	114.014	20.8201	42.9462	4.53954	LOC_Os07g39740.1	esterase precursor putative expressed	other function
gb_UNIGENE18037	6.67988	0.000659959	890.609	89.3137	142.246	30.4448	2.10583	0.0044293	444.847	65.6132	206.164	10.6406	LOC_Os06g04240.1	Q-rich domain protein putative expressed	other function
gb_UNIGENE15142	2.55086	0.00789894	323.755	39.8526	125.844	12.0368	4.48149	0.00447154	247.393	33.3672	54.5107	5.8469	LOC_Os01g42030.1	mitochondrial chaperone BCS1 putative expressed	response to stress/stumulus
gb_UNIGENE4326	3.3426	0.00024721	47944.3	4406.31	14822.5	2448.88	4.03037	0.00448038	19158.8	1972.68	4752.75	359.313	LOC_Os04g41680.1	endochitinase A precursor putative expressed	PR protein
gb_UNIGENE3568	4.31117	0.000112264	17545.7	2248.76	4369.81	1065.07	4.15067	0.0044981	5992.59	1035.07	1439.92	238.244	LOC_Os02g17940.6	leucoanthocyanidin dioxygenase putative expressed	signal perception and transduction
gb_UNIGENE7080	1.96156	0.0264604	1150.4	287.108	534.849	35.8041	2.82627	0.00457057	3310.26	667.157	1101.25	53.0504	LOC_Os05g04490.1	peroxidase 1 precursor putative expressed	oxydative burst
gb_UNIGENE4639	3.05175	0.000763692	392.25	102.075	117.698	16.9971	5.53159	0.0045877	56.9387	25.714	10.4363	3.93982	LOC_Os04g57200.2	metal ion binding protein putative expressed	other function
gb_UNIGENE18906	4.46145	0.00214864	2311.44	251.054	539.537	103.232	2.77133	0.00460871	2226.86	206.343	824.928	128.419	LOC_Os07g35660.1	receptor-like serine-threonine protein kinase putative expressed	receptor/R protein
gb_UNIGENE25691	3.97194	0.00471746	434.106	54.3556	108.857	12.5102	4.20995	0.0046175	367.436	66.6105	87.7368	16.7943	LOC_Os02g53410.1	expressed protein	other function
gb_UNIGENE15548	5.22536	0.00392841	1345.22	259.79	254.959	45.7023	9.74505	0.00474898	180.531	92.2894	13.4804	2.75171	LOC_Os05g25210.1	expressed protein	other function
gb_UNIGENE7388	2.58928	0.00713906	13212.9	1200.27	5167.64	598.565	2.2965	0.00487886	13023.4	2155.25	5485.52	327.171	LOC_Os03g48180.2	peptide transporter PTR2 putative expressed	transport
gb_UNIGENE21026	8.12903	0.0170419	155.967	27.7778	30.3942	14.2173	9.56372	0.00497968	59.3712	15.6234	5.93181	1.34631	LOC_Os01g27380.1	glutathione S-transferase GSTF2 putative expressed	oxydative burst
gb_UNIGENE11285	4.99982	0.0040848	11158.6	1383.47	2676.37	904.357	3.38847	0.00499906	5133.44	615.507	1539.64	246.143	LOC_Os09g28160.1	phosphate carrier protein mitochondrial precursor putative expressed	transport
gb_UNIGENE2747	2.79834	0.00691395	60735	5385.89	21709.5	699.367	3.78687	0.00501982	74919.3	6921.71	19775.1	1343.35	LOC_Os01g67054.1	calreticulin-3 precursor putative expressed	other function
gb_UNIGENE22839	5.29254	0.000907977	14769.9	1537.8	3084.55	799.434	3.424	0.00510606	862.237	180.065	251.836	54.4219	No hits found	No description	not assigned
gb_UNIGENE5607	4.78751	0.00192861	81752.3	7137.42	18170.2	3618.95	3.50436	0.00513566	42467.1	4034.16	12083.7	374.646	LOC_Os01g14590.2	pathogen-related protein putative expressed	other function
gb_UNIGENE3209	2.46361	0.00225081	436.32	67.5809	193.049	52.5985	4.04405	0.00513854	234.622	54.9474	55.5558	9.73305	LOC_Os09g39940.1	blue copper protein precursor putative expressed	other function
gb_UNIGENE19197	7.94618	7.17709e-05	173.993	23.4633	24.0577	6.31838	8.16184	0.00514548	87.1397	15.0549	10.5262	0.981631	LOC_Os04g43440.1	NB-ARC domain containing protein expressed	receptor/R protein
gb_UNIGENE24322	4.36166	0.000451955	964.704	141.079	214.991	12.3553	3.51351	0.00521502	578.398	88.6053	163.448	23.2908	LOC_Os06g19370.2	embryogenesis transmembrane protein putative expressed	other function
gb_UNIGENE2639	5.78998	0.000144815	65703.2	6690.34	11996.6	2334.27	3.27125	0.00522305	29120	2959.45	8949.78	1102.11	LOC_Os05g05680.1	1-aminocyclopropane-1-carboxylate oxidase putative expressed	hormone-related
gb_UNIGENE11225	4.44189	0.00383916	4157.53	389.785	945.96	87.022	3.0982	0.00524209	1308.25	156.734	420.3	46.86	LOC_Os03g08330.1	ZIM motif family protein expressed	transcription factor
gb_UNIGENE14304	6.17317	0.00107696	7168.1	894.551	1353.1	433.375	3.24268	0.00524829	1617.13	315.574	514.084	122.374	LOC_Os10g38470.1	glutathione S-transferase GSTU6 putative expressed	oxydative burst
gb_UNIGENE8557	3.67614	0.00485765	5179.85	529.799	1411.34	117.214	3.3755	0.00524897	16555.2	1563.33	4920.01	310.797	LOC_Os05g02200.1	protein kinase putative expressed	response to stress/stumulus
gb_UNIGENE4636	3.72239	0.000483894	3568.51	767.22	896.807	63.5614	3.42295	0.00525924	1313.46	317.932	379.838	86.1191	LOC_Os04g57200.1	metal ion binding protein putative expressed	other function
gb_UNIGENE15981	3.05709	0.00546192	6983.25	666.462	2347.17	371.749	3.27877	0.0052608	6065.02	775.383	1880.91	307.57	LOC_Os02g03020.1	EF-hand Ca2+-binding protein CCD1 putative expressed	signal perception and transduction
gb_UNIGENE1637	5.83539	0.025717	53851.1	4844.9	12291.9	4753.51	3.48319	0.00530767	19809.7	5105.98	5569.66	1254.16	No hits found	No description	not assigned
gb_UNIGENE8558	3.6624	0.00479893	8002.82	817.373	2194.55	198.9	3.36482	0.00532517	10090.8	969.922	3010.05	199.945	LOC_Os05g02200.1	protein kinase putative expressed	response to stress/stumulus
gb_UNIGENE2241	4.37621	0.00652776	22551.1	1858.35	5425.59	1073.83	3.3385	0.00537091	8192.46	1305.24	2456.32	380.594	LOC_Os01g04040.1	Bowman-Birk type wound-induced proteinase inhibitor WIP1 precursor putative	response to stress/stumulus
gb_UNIGENE3564	3.11088	0.0232579	8051.62	641.491	2924.89	801.441	3.13319	0.00546804	21337.7	2008.71	6896.02	774.992	LOC_Os02g17940.6	leucoanthocyanidin dioxygenase putative expressed	response to stress/stumulus
gb_UNIGENE416	2.73871	0.00671749	14844.8	1302.15	5430.32	276.422	3.32563	0.00548713	13463.6	1269	4036.05	79.4069	LOC_Os06g50300.2	endoplasmin homolog precursor putative expressed	other function
gb_UNIGENE20431	2.99731	0.00296259	1459.2	128.675	527.482	122.14	3.14129	0.00552646	954.494	145.265	306.508	54.4585	LOC_Os01g06060.1	gibberellin receptor GID1L2 putative expressed	hormone-related
gb_UNIGENE3023	4.07885	0.00417886	227292	20683.5	56345.4	5203.43	3.44611	0.00559435	206274	21162.2	59498.9	2154.15	LOC_Os06g06290.3	alpha-L-fucosidase 2 precursor putative expressed	other function
gb_UNIGENE4710	5.16532	0.000620625	96.5873	15.3041	19.1649	3.91201	2.26884	0.00567303	73.4328	7.64306	32.3544	2.31585	LOC_Os06g49430.2	OsMPK17-1 - putative MAPK based on amino acid sequence homology expressed	signal perception and transduction
gb_UNIGENE15600	2.70998	0.00685378	806.846	96.0467	299.015	39.2397	3.08269	0.00568619	659.219	78.1507	216.383	32.1693	LOC_Os07g42310.1	TMEM87A protein putative expressed	other function
gb_UNIGENE4346	2.17153	0.00191729	3625.18	477.304	1626.49	31.5461	2.86556	0.00578307	4686.53	645.525	1598.01	95.9464	LOC_Os02g09490.1	cinnamyl alcohol dehydrogenase putative expressed	Phenylpropanoid biosynthesis
gb_UNIGENE5648	3.58659	0.000197015	12071.6	1227.11	3532.22	711.046	3.1295	0.0058129	10516.3	1691.19	3337.59	473.517	LOC_Os04g38540.1	aldose 1-epimerase putative expressed	other function
gb_UNIGENE7415	6.60085	0.000126006	787.318	89.9255	129.346	31.0868	3.24006	0.00593351	260.389	35.1012	79.2164	8.25385	LOC_Os02g21460.1	glutathione S-transferase C-terminal-like putative expressed	oxydative burst
gb_UNIGENE18002	2.84063	0.00903127	105.609	11.5814	37.1528	1.75125	4.06319	0.00596564	58.5133	10.8508	15.1448	3.15322	LOC_Os05g48010.1	anthocyanin regulatory C1 protein putative expressed	transcription factor
gb_UNIGENE20750	2.43472	0.00825057	3114.74	547.08	1271.75	211.501	2.94669	0.00597086	4073.46	505.733	1403.72	219.504	LOC_Os03g47060.1	expressed protein	other function
gb_UNIGENE70	2.48061	0.00773557	81741.8	6556.56	32902.8	1430.13	3.18859	0.00600828	74400.7	6695.62	23441	1834.16	No hits found	No description	not assigned
gb_UNIGENE18558	3.07119	0.00652592	605.591	63.9308	194.828	1.39013	4.1644	0.00618578	552.101	110.508	137.063	34.5448	LOC_Os05g35290.1	phenylalanine ammonia-lyase putative expressed	Phenylpropanoid biosynthesis
gb_UNIGENE17284	3.35405	0.000844513	4793.09	634.897	1502.87	328.629	2.06588	0.00620474	4429.55	726.599	2108.84	305.804	LOC_Os01g43851.1	cytochrome P450 72A1 putative expressed	response to stress/stumulus
gb_UNIGENE13252	6.37984	0.00192342	42.1505	8.19349	7.47999	2.48432	2.52957	0.00627699	2336.37	263.062	918.291	86.8828	LOC_Os04g22120.1	protein kinase putative expressed	signal perception and transduction
gb_UNIGENE4816	3.43074	0.00154093	136.709	13.5251	42.4285	8.84104	9.52636	0.00627728	79.575	17.5838	8.1365	0.35253	LOC_Os10g25230.1	ZIM motif family protein expressed	transcription factor
gb_UNIGENE2888	5.00304	0.00385909	22514.9	2556.42	4513.89	446.299	2.94624	0.00628476	11175.8	1293.91	3735.78	277.776	LOC_Os05g09440.1	NADP-dependent malic enzyme chloroplast precursor putative expressed	other function
gb_UNIGENE1903	2.03437	0.0114649	446.937	41.8119	220.627	24.087	2.9928	0.00636128	460.738	42.1316	153.227	7.55694	LOC_Os07g14270.3	calreticulin precursor putative expressed	other function
gb_UNIGENE3565	3.66031	0.00582032	6114.17	601.819	1919.28	582.097	2.79678	0.00646039	6110.84	706.009	2212.57	329.161	LOC_Os06g08032.1	flavonol synthase/flavanone 3-hydroxylase putative expressed	response to stress/stumulus
gb_UNIGENE25977	3.76044	0.000279212	964.61	207.311	274.773	78.6033	2.72055	0.00662677	543.946	128.08	206.702	55.1439	LOC_Os03g47280.1	VQ motif family protein expressed	other function
gb_UNIGENE7879	3.06301	0.00626944	349.969	51.2718	112.495	12.0631	2.75723	0.00673317	258.538	31.7277	94.7085	14.8569	LOC_Os01g65070.2	embryogenesis-associated protein EMB8 putative expressed	other function
gb_UNIGENE19086	3.37983	0.00518392	857.901	146.275	257.157	49.6454	3.00526	0.00676956	217.531	26.0649	71.4083	5.59142	LOC_Os02g48190.1	expressed protein	other function
gb_UNIGENE758	2.21347	0.00967307	17187.4	1455.91	7754.35	372.057	2.8786	0.0068659	17947.7	1623.36	6267.38	425.228	LOC_Os11g09280.2	OsPDIL1-1 - Oryza sativa protein disulfide isomerase expressed	other function
gb_UNIGENE13355	4.7804	0.00410333	3152.65	553.662	656.104	111.297	2.69338	0.00687072	1906.01	267.658	702.87	95.4796	LOC_Os01g39330.1	helix-loop-helix DNA-binding domain containing protein expressed	transcription factor	HLH
gb_UNIGENE21786	3.18137	0.00534159	331.977	46.9429	109.131	24.3309	2.80936	0.00689803	270.36	33.8188	95.926	12.1076	LOC_Os01g49614.1	Ser/Thr protein kinase putative expressed	signal perception and transduction
gb_UNIGENE13905	2.81022	0.00675241	6671.18	1001.2	2362	334.777	2.17649	0.00692727	5149.03	782.372	2307.79	233.286	LOC_Os03g62180.3	ATP binding protein putative expressed	signal perception and transduction
gb_UNIGENE15816	2.45461	0.00823645	285.432	30.0122	117.042	14.8857	2.41619	0.00703314	237.247	25.4792	96.7101	5.64781	No hits found	No description	not assigned
gb_UNIGENE13091	2.45536	0.0045812	5236.04	485.264	2176.01	329.197	2.5193	0.00721109	5003.54	428.83	2011.09	235.037	LOC_Os06g50390.1	aspartic-type endopeptidase/ pepsin A putative expressed	response to stress/stumulus
gb_UNIGENE1402	2.60882	0.000481992	464.012	89.813	186.027	45.1226	2.6499	0.00725027	631.777	53.8689	236.75	13.8752	LOC_Os07g39740.1	esterase precursor putative expressed	other function
gb_UNIGENE14350	2.36101	0.00828466	48394.5	4102.73	20650.2	1908.03	2.53189	0.00741445	31377.1	2900.52	12365.5	1123.28	LOC_Os05g25450.1	protein kinase putative expressed	signal perception and transduction
gb_UNIGENE22023	7.08301	0.00313606	405.76	46.0198	57.4816	6.18804	2.74339	0.00741994	203.379	20.655	73.5502	5.06782	LOC_Os08g32060.1	spotted leaf protein 11 putative expressed	other function
gb_UNIGENE18530	3.21335	0.00123795	12345.1	1073.34	4049.58	773.99	2.5876	0.00748053	7535.56	1018.35	2876.5	319.513	LOC_Os04g22120.1	protein kinase putative expressed	signal perception and transduction
gb_UNIGENE568	2.23193	0.00935525	42377.5	3338.38	18980	741.126	2.59501	0.00775266	37711.3	3208.26	14571	875.062	No hits found	No description	not assigned
gb_UNIGENE3563	4.04592	0.00537404	238.766	22.5245	66.2505	17.6373	2.54786	0.0078488	577.286	60.7483	223.569	14.4438	LOC_Os02g17940.6	leucoanthocyanidin dioxygenase putative expressed	response to stress/stumulus
gb_UNIGENE8122	2.89957	0.00606119	728.059	106.015	256.212	46.6387	2.19069	0.00789174	460.071	60.3541	224.361	54.2889	LOC_Os01g42410.1	pleiotropic drug resistance protein, putative, expressed	transport
gb_UNIGENE12005	2.39965	0.00829048	7251.84	653.178	3021.18	225.471	2.42945	0.00791687	2758.39	233.06	1138.53	80.6673	LOC_Os09g16510.1	OsWRKY74 - Superfamily of rice TFs having WRKY and zinc finger domains expressed	transcription factor	WRKY
gb_UNIGENE5876	6.17651	0.0190245	146.59	47.0026	40.0852	20.0596	2.58267	0.00794076	505.56	164.341	184.774	49.8587	LOC_Os01g08090.1	flavonol-3-O-glycoside-7-O-glucosyltransferase 1 putative expressed	other function
gb_UNIGENE15476	2.40418	0.00125764	3340.42	728.548	1340.24	223.515	2.5238	0.00794971	3223.05	722.3	1247.61	240.903	LOC_Os07g35310.1	CRK10 putative expressed	response to stress/stumulus
gb_UNIGENE12245	2.66786	0.0072775	2354.29	444.395	868.649	141.778	2.43813	0.00802261	2546.05	433.812	1038.7	172.547	LOC_Os11g12340.2	disease resistance protein RPM1 putative expressed	receptor/R protein
gb_UNIGENE12469	2.16756	0.0124469	63.7825	15.7162	27.3672	2.13924	2.47915	0.00803917	183.012	37.0509	69.2586	6.18933	LOC_Os03g08940.1	conserved hypothetical protein	other function
gb_UNIGENE5369	2.16135	0.00184726	301.994	29.502	138.209	5.28005	2.84493	0.00804769	124.601	11.989	43.8015	2.23311	LOC_Os03g18850.1	pathogenesis-related protein 1 putative expressed	PR protein
gb_UNIGENE7634	2.51109	0.0031106	12184.7	1349.52	5038.02	959.191	2.43625	0.00808326	6486.2	882.429	2642.59	321.814	LOC_Os12g02960.1	glutathione S-transferase putative expressed	oxydative burst
gb_UNIGENE16910	4.08301	0.00478085	4528.97	497.915	1102.26	41.0583	2.53612	0.0080891	1609.39	161.756	626.493	27.7636	LOC_Os05g41820.1	expressed protein	other function
gb_UNIGENE15336	4.50019	0.00426777	1020.67	118.778	225.372	18.8307	2.57469	0.00814555	501.918	50.8027	192.276	6.53905	LOC_Os05g07300.2	serine/threonine-protein kinase receptor precursor putative expressed	receptor/R protein
gb_UNIGENE17408	2.94802	0.00078305	418.3	45.4245	140.865	8.40322	2.56352	0.00815013	274.575	24.8443	107.27	6.74654	LOC_Os09g36320.1	serine/threonine-protein kinase NAK putative expressed	receptor/R protein
gb_UNIGENE6539	2.65417	0.00492656	14537.6	1357.12	5563.88	775.817	2.42833	0.00822015	16053	1907.32	6562.39	634.014	LOC_Os02g33110.2	beta-fructofuranosidase insoluble isoenzyme 1 precursor putative expressed	other function
gb_UNIGENE23814	3.17565	0.000581795	1543.61	234.141	512.799	119.499	2.46048	0.0082542	304.79	33.7335	123.882	13.0729	No hits found	No description	not assigned
gb_UNIGENE4173	2.94632	0.00663529	710.229	72.4049	245.994	37.1521	3.05209	0.00829075	168.587	15.4873	56.4124	7.87244	LOC_Os05g33140.1	basic endochitinase 1 precursor putative expressed	PR protein
gb_UNIGENE2990	6.64755	0.0318812	44823.2	4055.15	10060.3	4348.04	5.31921	0.00831745	13372	2806.39	3272.54	1332.08	LOC_Os10g39680.1	acidic endochitinase Q precursor putative expressed	PR protein
gb_UNIGENE21914	2.31745	0.000790049	990.195	90.5717	441.304	76.4212	2.40571	0.00855246	1110.3	95.5407	460.546	18.818	LOC_Os03g21380.2	calcium-binding protein CAST putative expressed	signal perception and transduction
gb_UNIGENE12317	2.07959	0.00277712	5474.15	462.197	2687	386.97	2.35967	0.00858554	4858.49	417.811	2055.6	124.477	LOC_Os06g15370.1	peptide transporter PTR2 putative expressed	transport
gb_UNIGENE21297	2.25178	0.00133788	193.89	18.7487	85.9819	5.93768	2.62625	0.00859031	210.025	19.0928	80.3929	6.42435	No hits found	No description	not assigned
gb_UNIGENE71	2.23139	0.00956621	55787.3	4512.97	24974	1135.69	2.445	0.00863685	46767.3	4034.33	19208.8	1293.01	LOC_Os06g50300.2	endoplasmin homolog precursor putative expressed	other function
gb_UNIGENE606	2.18779	0.00984099	42928.6	3937.11	19673.3	1970.67	2.38059	0.00866995	26991.5	3640.83	11178.5	1155.75	LOC_Os08g38900.3	caffeoyl-CoA O-methyltransferase 1 putative expressed	Phenylpropanoid biosynthesis
gb_UNIGENE2916	2.6554	0.00734037	1141.44	146.521	423.682	33.3377	2.30041	0.00873026	732.385	94.412	321.525	49.8186	LOC_Os07g47700.1	UDP-glucuronic acid decarboxylase 1 putative expressed	other function
gb_UNIGENE23004	2.78637	0.00591251	860.566	95.864	319.709	59.386	2.29151	0.00879721	289.495	52.8523	121.73	9.52009	No hits found	No description	not assigned
gb_UNIGENE25812	4.32498	0.00476635	4850.18	602.384	1099.17	46.4883	2.41036	0.00880625	2343.82	238.634	958.277	42.0596	LOC_Os06g51170.1	serine/threonine-protein kinase Cx32 chloroplast precursor putative expressed	receptor/R protein
gb_UNIGENE9431	2.41217	0.00837187	5891.21	570.534	2433.19	207.589	2.33828	0.00888285	5298.28	525.81	2238.39	82.6223	LOC_Os06g41770.1	bZIP transcription factor protein putative expressed	transcription factor
gb_UNIGENE6759	2.95076	0.00610922	10309.5	957.229	3485.93	212.855	2.07462	0.00912813	5811.88	1210.77	2675.68	260.31	LOC_Os05g03760.2	zinc finger transcription factor-like protein putative expressed	transcription factor
gb_UNIGENE14651	4.1329	0.00555276	136.785	15.2869	33.3549	2.93926	13.1429	0.00913594	94.2775	16.0392	9.58154	4.55383	LOC_Os09g20090.1	L-ascorbate oxidase precursor putative expressed	other function
gb_UNIGENE4899	6.88703	0.00310873	1414.55	173.861	210.421	30.4152	4.20517	0.00947065	129.356	38.7596	47.008	30.6017	LOC_Os06g46950.1	EF-hand Ca2+-binding protein CCD1 putative expressed	signal perception and transduction
gb_UNIGENE3381	3.50627	0.00566836	14741.9	1479.51	4223.55	309.152	2.07293	0.00954214	9852.76	1475.83	4622.16	285.981	No hits found	No description	not assigned
gb_UNIGENE5987	2.29705	0.00938607	1281.86	113.051	555.752	18.9078	2.2482	0.00957093	6690.28	580.06	2958.32	82.3005	No hits found	No description	not assigned
gb_UNIGENE13499	2.55155	0.00761365	706.192	74.2274	276.775	29.9258	2.29658	0.00960706	584.297	54.1539	252.386	8.98114	LOC_Os06g47530.1	serine/threonine-protein kinase receptor precursor putative expressed	receptor/R protein
gb_UNIGENE7354	2.56433	0.000613867	429.604	36.9818	172.739	26.2071	2.24798	0.00966723	281.539	24.4838	125.061	9.92875	LOC_Os08g04630.1	expressed protein	other function
gb_UNIGENE5842	9.14469	0.00380379	123.01	21.021	13.2816	1.32857	5.78373	0.00976271	131.137	23.2742	28.989	13.7983	LOC_Os02g41510.1	myb-related protein Myb4 putative expressed	transcription factor	MYB
gb_UNIGENE2642	2.95236	0.00027973	31297.2	2690.01	10921.8	1605.93	2.17657	0.00981509	13441	1280.21	6119.45	365.499	LOC_Os05g05680.1	1-aminocyclopropane-1-carboxylate oxidase putative expressed	hormone-related
gb_UNIGENE9141	2.20165	0.00974803	1725.22	151.913	782.836	56.5721	2.19277	0.00982391	1217.12	112.374	553.191	45.6834	LOC_Os03g40670.1	glycerophosphoryl diester phosphodiesterase precursor putative expressed	signal perception and transduction
gb_UNIGENE12685	2.52941	0.0058711	91.1309	11.9791	40.1639	10.29	5.32029	0.00990824	92.8401	18.8585	20.3642	7.14879	LOC_Os08g04370.1	uclacyanin-2 precursor putative	other function
gb_UNIGENE6082	2.61237	0.00751722	4053.69	426.637	1537.14	109.045	2.00943	0.0100673	1404.2	143.287	693.618	56.5685	LOC_Os03g51430.2	expressed protein	transport
gb_UNIGENE4309	2.20621	0.00954047	11551.4	954.2	5252.26	317.644	2.13961	0.0101939	11098.6	873.406	5186.59	167.307	No hits found	No description	not assigned
gb_UNIGENE5986	2.39049	0.00891444	5458.01	500.956	2271.56	18.1592	2.19814	0.0102406	1091.17	101.431	491.127	21.1219	No hits found	No description	not assigned
gb_UNIGENE17047	2.09925	0.0106355	2421.47	211.347	1157.75	104.696	2.11364	0.0104547	1854.3	161.225	876.202	75.2369	LOC_Os01g23380.1	stripe rust resistance protein Yr10 putative expressed	receptor/R protein
gb_UNIGENE16931	3.16026	0.0055851	400.639	39.102	128.042	14.4486	2.1287	0.0106452	306.233	33.5317	142.206	10.083	LOC_Os02g52560.1	galactoside 2-alpha-L-fucosyltransferase putative expressed	other function
gb_UNIGENE4386	3.3042	0.00569167	7204.53	780.531	2154.84	132.515	2.09342	0.0106696	2929.13	384.013	1388.82	167.751	LOC_Os02g08440.2	OsWRKY71 - Superfamily of rice TFs having WRKY and zinc finger domains expressed	transcription factor	WRKY
gb_UNIGENE20981	20.4706	0.00488814	189.902	34.1693	13.3306	7.40711	8.29392	0.0109935	108.216	15.5221	15.0407	3.66602	LOC_Os03g60570.1	zinc finger DNA-binding protein putative expressed	transcription factor
gb_UNIGENE19003	4.11361	0.00787969	212.999	24.1928	59.3069	17.6167	2.33318	0.011099	53.3903	6.75396	24.0186	4.87156	LOC_Os01g37630.1	esterase PIR7B putative expressed	other function
gb_UNIGENE21140	2.22847	0.000851841	313.974	26.2029	145.586	23.1282	4.32086	0.0112829	27.7968	8.96218	5.55779	1.01453	LOC_Os01g57480.1	serine/threonine-protein kinase receptor precursor putative expressed	receptor/R protein
gb_UNIGENE3054	2.29228	0.00866959	10862.1	920.463	4793.83	481.573	2.0169	0.0113792	8833.58	772.004	4411.8	505.767	LOC_Os09g25760.1	senescence-associated protein DH putative expressed	other function
gb_UNIGENE11969	2.76572	0.00478576	73.5229	7.48494	28.3233	6.07591	2.38323	0.0115287	116.485	9.96274	48.5384	2.64225	LOC_Os10g36848.1	cytochrome P450 84A1 putative expressed	response to stress/stumulus
gb_UNIGENE20194	5.89072	0.000282909	458.919	80.0798	75.9136	9.39397	2.06693	0.0123086	155.592	28.0144	73.9201	10.0855	LOC_Os04g47450.1	expressed protein	other function
gb_UNIGENE9196	2.8308	0.00186724	382.835	36.8573	139.609	24.0381	1.98891	0.0126152	211.974	28.1961	105.81	13.4127	LOC_Os02g51410.1	shikimate kinase chloroplast precursor putative expressed	Phenylalanine, tyrosine and tryptophan biosynthesis
gb_UNIGENE17030	3.15307	0.00605442	37106.1	4587.45	11586.3	854.881	2.09101	0.0128818	30309	4206.06	14777.5	2778.1	LOC_Os04g57550.1	lysine-specific histone demethylase 1 putative expressed	other function
gb_UNIGENE3018	5.64541	0.000208801	1449.85	368.07	295.341	106.725	4.02254	0.0134444	197.307	63.0621	60.9991	26.2239	LOC_Os03g48750.1	oxalate oxidase 2 precursor putative expressed	other function
gb_UNIGENE19265	2.52443	0.00153248	107.46	10.731	43.547	5.38786	2.48903	0.0136253	88.9518	9.77661	35.5706	2.579	LOC_Os05g35970.1	expressed protein	other function
gb_UNIGENE26080	6.43028	0.0105274	93.1543	22.0958	19.1015	9.19335	5.22107	0.0145107	29.0956	8.82894	5.44741	1.29893	LOC_Os02g22160.1	expressed protein	other function
gb_UNIGENE17759	2.31852	0.0313761	51.8052	18.4149	25.5662	9.7772	2.6034	0.0147998	48.3172	8.30484	19.3637	4.49626	LOC_Os09g39940.1	blue copper protein precursor putative expressed	other function
gb_UNIGENE16680	6.49539	0.00414129	297.404	54.8931	44.5165	5.51184	2.8375	0.015296	82.2215	9.12023	29.1672	3.615	No hits found	No description	not assigned
gb_UNIGENE10096	5.5144	0.00339012	1178.48	310.507	229.684	74.0486	4.44748	0.0154462	147.286	13.7221	39.9337	13.9878	LOC_Os03g02300.1	expressed protein	other function
gb_UNIGENE14498	2.06783	0.0109629	1505.77	164.306	730.791	90.1992	2.51567	0.0154616	1355.29	119.589	587.978	142.891	LOC_Os02g39330.1	endochitinase PR4 precursor putative expressed	PR protein
gb_UNIGENE13838	3.05626	0.00741633	127.575	13.7055	41.7151	2.81131	2.66159	0.015703	66.6184	9.11291	24.9641	1.92732	LOC_Os09g23084.1	endoglucanase 1 precursor putative expressed	PR protein
gb_UNIGENE19600	6.9431	0.00280171	203.104	22.2412	30.896	5.98548	5.42629	0.0159729	47.7388	10.0726	10.0798	3.92681	LOC_Os07g03680.1	pathogenesis-related protein PRMS precursor putative	PR protein
gb_UNIGENE3383	2.82095	0.00139664	7212.44	1542.75	2396.74	262.469	1.90827	0.0163273	2094.07	469.383	1037.82	83.7763	LOC_Os01g42860.1	subtilisin-chymotrypsin inhibitor 2 putative expressed	other function
gb_UNIGENE5164	7.95864	0.000394773	77.093	13.1385	10.3185	2.04582	2.75789	0.016885	43.3267	7.25592	18.7311	6.03889	LOC_Os03g18130.1	asparagine synthetase putative expressed	other function
gb_UNIGENE15108	4.56636	0.00806887	23.7406	6.09637	5.97841	2.14231	4.4049	0.017018	50.2884	9.50536	14.4412	4.93742	No hits found	No description	not assigned
gb_UNIGENE3380	3.16377	0.00399432	22876.9	5794.08	6537.21	459.263	2.08082	0.0173758	6326.85	1462.98	2835.62	157.925	No hits found	No description	not assigned
gb_UNIGENE1460	6.83337	0.0130533	1932.23	744.892	223.47	10.8765	2.91814	0.0175825	55.5092	12.8175	17.9432	1.36591	No hits found	No description	not assigned
gb_UNIGENE21945	2.22272	0.00291719	91.6424	9.90773	42.0844	6.02665	2.08893	0.0179342	107.804	14.7501	52.1364	8.79381	LOC_Os07g41230.1	esterase PIR7B putative expressed	other function
gb_UNIGENE11918	4.37529	0.000354284	102.66	12.3389	24.4737	4.6616	3.87475	0.0179741	45.2583	8.62773	11.8796	1.36016	LOC_Os02g45780.1	protein binding protein putative expressed	transcription factor
gb_UNIGENE8749	2.51956	0.00788518	632.461	62.622	249.628	19.5939	1.94023	0.0194223	89.8776	16.5444	44.8954	4.79993	LOC_Os08g39350.1	glycerophosphoryl diester phosphodiesterase family protein putative expressed	signal perception and transduction
gb_UNIGENE4942	2.8402	0.000872952	4997.69	484.947	1816.83	313.111	2.57759	0.0198312	2703.6	638.123	973.442	51.1842	LOC_Os02g32520.2	ERD1 protein chloroplast precursor putative expressed	other function
gb_UNIGENE16157	4.16878	0.00233017	219.321	22.8573	53.8976	7.46617	2.57915	0.0201943	49.5559	8.53445	19.5509	3.57415	LOC_Os02g46090.1	calcium-dependent protein kinase isoform AK1 putative expressed	signal perception and transduction
gb_UNIGENE17916	3.15998	0.000292253	1265.56	174.371	390.074	20.8925	3.43313	0.0230684	388.734	48.2851	124.001	32.0877	LOC_Os08g28410.1	retinal pigment epithelial membrane protein expressed	other function
gb_UNIGENE13986	2.38055	0.00119435	637.546	134.947	256.853	36.84	1.94668	0.0231353	289.578	73.1252	134.532	16.2894	LOC_Os01g42350.1	pleiotropic drug resistance protein, putative, expressed	transport
gb_UNIGENE5023	2.47154	0.00444825	1144.92	141.218	469.812	71.0255	2.18279	0.023629	244.634	25.1533	114.611	17.1606	LOC_Os10g28080.1	chitinase 1 precursor putative expressed	PR protein
gb_UNIGENE3017	3.1168	0.00567829	2528.43	232.782	813.155	44.7654	4.76035	0.023665	322.521	74.4262	102.64	56.365	LOC_Os03g48780.1	oxalate oxidase 2 precursor putative expressed	other function
gb_UNIGENE15413	2.78672	0.0137551	35.7777	6.45345	13.1315	2.15046	4.07656	0.0258225	37.9262	11.0891	12.6262	5.9437	LOC_Os03g08720.1	agmatine coumaroyltransferase putative expressed	other function
gb_UNIGENE7367	2.59381	0.000490806	478.496	56.8409	189.706	36.0124	4.57204	0.0264364	58.5909	14.0313	14.2296	4.58512	LOC_Os01g02840.1	LRK14 putative expressed	signal perception and transduction
gb_UNIGENE4641	3.59999	0.0052012	5564.6	822.384	1524.53	174.384	3.84182	0.0280222	511.269	330.772	88.4141	24.064	LOC_Os04g57200.1	metal ion binding protein putative expressed	other function
gb_UNIGENE2329	3.09945	0.018513	30.7266	5.88995	10.2045	2.21495	2.11386	0.030491	40.2787	9.62694	18.6461	3.52717	LOC_Os06g11240.1	12-oxophytodienoate reductase 2 putative expressed	lipid related process
gb_UNIGENE7366	2.34782	0.00920908	317.142	53.0937	132.768	17.5124	2.35337	0.0315616	318.237	115.513	116.797	12.0221	LOC_Os01g02840.1	LRK14 putative expressed	signal perception and transduction
gb_UNIGENE10168	41.4375	0.00194252	209.263	50.8045	6.05056	2.77994	8.16752	0.0342458	93.9839	33.1643	27.3644	22.0495	LOC_Os05g46020.1	OsWRKY7 - Superfamily of rice TFs having WRKY and zinc finger domains expressed	transcription factor	WRKY
gb_UNIGENE2947	0.361216	0.000759347	1312.77	121.914	3723.99	582.732	0.365677	0.000492605	2789.11	234.393	7629.29	671.738	LOC_Os12g10140.1	caffeic acid 3-O-methyltransferase putative	other function
gb_UNIGENE5060	0.466254	0.00312604	19630.9	6731.82	44857.3	16865.4	0.281606	0.000814726	17059.4	6971.86	62053.8	25098.9	LOC_Os09g36680.1	ribonuclease 3 precursor putative expressed	other function
gb_UNIGENE5058	0.47962	0.00394355	31255.8	10742.5	68213.4	24838.1	0.281722	0.000958859	25686.8	10442.6	92872.9	36100.8	LOC_Os09g36680.1	ribonuclease 3 precursor putative expressed	other function
gb_UNIGENE5059	0.46356	0.00118471	14393.3	5152.37	33600.8	13249.4	0.270583	0.00120138	16162.8	6498.28	62760.4	25313.1	LOC_Os09g36680.1	ribonuclease 3 precursor putative expressed	other function
gb_UNIGENE13848	0.39177	0.000752942	367.698	27.5152	976.76	169.112	0.45527	0.00136407	999.245	265.097	2121.63	443.489	LOC_Os01g58280.1	cucumisin precursor putative expressed	other function
gb_UNIGENE11173	0.214426	0.0043587	146.427	52.282	700.254	260.022	0.391499	0.00177406	254.725	111.358	551.771	202.346	No hits found	No description	not assigned
gb_UNIGENE21644	0.463602	0.0105709	214.125	18.8153	462.961	36.7095	0.460027	0.00215944	172.512	15.2447	371.386	14.2016	LOC_Os01g61760.3	expressed protein	other function
gb_UNIGENE13847	0.39311	0.000491606	516.512	46.1681	1368.98	248.978	0.445869	0.00250029	1302.66	350.034	2828.17	629.314	LOC_Os01g58270.1	cucumisin precursor putative	other function
gb_UNIGENE17054	0.296689	0.00197739	41.0471	9.78388	134.781	27.1699	0.40524	0.00482439	59.3687	21.626	132.472	35.9893	No hits found	No description	not assigned
gb_UNIGENE3212	0.406008	0.00813647	539.273	132.748	1340.98	347.343	0.337179	0.00517977	731.974	334.662	2283.45	1122.63	LOC_Os09g20284.1	polyamine oxidase precursor putative expressed	other function
gb_UNIGENE12476	0.336256	0.000806028	323.102	83.7013	915.233	173.501	0.533411	0.00610972	546.444	114.218	1118.92	337.951	LOC_Os02g44710.1	expressed protein	other function
gb_UNIGENE11920	0.146483	0.0126135	155.404	68.2759	725.429	110.328	0.434465	0.00807713	527.127	202.774	1056.81	320.245	No hits found	No description	not assigned
gb_UNIGENE15211	0.239786	0.0107698	85.3772	10.1798	368.808	67.952	0.427844	0.0088372	391.853	64.7188	885.956	108.181	LOC_Os01g16450.1	peroxidase 24 precursor putative expressed	oxydative burst
gb_UNIGENE23584	0.392558	0.00759085	659.243	117.562	1698.78	331.872	0.524829	0.0105848	821.778	178.658	1713.95	552.964	No hits found	No description	not assigned
gb_UNIGENE20235	0.104834	0.0253697	695.251	202.51	7327.01	2624.72	0.33583	0.0130362	2068.1	697.378	5647.03	1620.6	No hits found	No description	not assigned
gb_UNIGENE11919	0.129514	0.00718319	23.7303	11.4967	114.214	26.375	0.301117	0.0145225	46.977	22.5526	118.834	47.5665	No hits found	No description	not assigned
gb_UNIGENE4904	0.346389	0.000773379	178.237	13.2157	540.857	100.84	0.382032	0.0169936	365.098	60.7536	919.134	70.8603	LOC_Os01g11810.2	expressed protein	other function
gb_UNIGENE25076	0.48294	0.0116347	696.434	67.2576	1450.78	170.971	0.442641	0.0191832	561.018	112.517	1214.85	166.495	LOC_Os05g04200.1	hypothetical protein	other function
gb_UNIGENE1679	0.345438	0.0295201	3195.81	828.336	8272.64	265.986	0.1315	0.0277048	140.371	82.5166	801.502	348.6	No hits found	No description	not assigned
gb_UNIGENE14031	5.48982	8.01398e-05	890.635	98.5838	170.849	33.4213	3.04346	0.236408	52.8967	47.2159	4.68048	0.893288	LOC_Os02g42150.2	OsWAK14 - OsWAK receptor-like protein kinase expressed	receptor/R protein
gb_UNIGENE15462	6.97578	0.000154873	6771.97	862.465	1035.85	236.743	4.82286	0.129056	336.847	327.807	9.1681	5.3743	LOC_Os03g58010.1	N-acetyltransferase putative expressed	response to stress/stumulus
gb_UNIGENE14243	3.61806	0.000180268	510.742	103.603	153.416	45.4731	1.72596	0.0599339	189.275	64.7069	99.4154	22.5495	LOC_Os09g17910.1	protein kinase putative expressed	signal perception and transduction
gb_UNIGENE5638	7.02766	0.000305292	482.77	75.1003	77.636	23.3041	1.96772	0.318062	27.5013	23.1811	5.40323	1.4921	LOC_Os04g56900.1	anthranilate N-benzoyltransferase protein 1 putative expressed	other function
gb_UNIGENE5378	2.67464	0.000437319	3642.8	278.378	1374.55	120.939	1.91259	0.0138818	1710.74	134.818	890.007	34.2199	LOC_Os09g12600.1	triose phosphate/phosphate translocator non-green plastidchloroplast precursor putative expressed	transport
gb_UNIGENE11789	3.10738	0.000455786	391.516	48.2362	135.023	32.1079	3.15279	0.0507826	489.934	86.677	169.808	47.0243	LOC_Os01g62430.3	elicitor-responsive protein 1 putative expressed	other function
gb_UNIGENE1432	4.97407	0.000510023	73.6996	33.8099	11.7798	3.55753	1.15655	0.780458	9.12009	3.9076	7.57581	1.56002	LOC_Os10g39610.2	expressed protein	other function
gb_UNIGENE8729	3.85714	0.000513334	1501.09	181.644	384.32	22.4582	3.76479	0.321883	184.818	180.482	4.43343	0.90266	No hits found	No description	not assigned
gb_UNIGENE10276	2.62662	0.000578204	1101.53	99.4531	442.478	89.6932	1.78268	0.00342608	571.874	68.2822	329.714	59.9151	LOC_Os04g52730.1	UDP-arabinose 4-epimerase 2 putative expressed	other function
gb_UNIGENE9422	3.02765	0.000588924	172.032	18.1466	60.9189	14.0966	1.97173	0.0174519	117.802	18.7829	60.8752	11.4388	LOC_Os01g07870.1	ABC transporter family protein, putative, expressed	transport
gb_UNIGENE12147	2.65251	0.000716548	13753.7	3197.57	5136.55	1063.86	1.23799	0.376365	8128.2	2188.28	7052.65	2218.64	LOC_Os02g52010.1	phi-1-like phosphate-induced protein putative expressed	other function
gb_UNIGENE14830	2.50375	0.000750964	1196.86	208.776	508.294	129.706	1.91713	0.0138207	669.022	86.6438	346.29	40.4936	LOC_Os10g17489.1	cytokinin-O-glucosyltransferase 2 putative expressed	other function
gb_UNIGENE21197	3.33059	0.000803533	889.323	99.9067	263.066	10.3273	1.99472	0.012157	946.146	74.3099	474.898	23.4194	LOC_Os03g56260.1	chromosome-associated kinesin KIF4A putative expressed	other function
gb_UNIGENE3361	2.573	0.000824814	14907.1	1376.71	5824.36	407.58	1.28254	0.18817	7249.55	713.799	6019.79	1316.19	LOC_Os03g60080.1	NAC domain-containing protein 67 putative expressed	transcription factor	NAC
gb_UNIGENE19722	2.40298	0.000922874	784.853	68.3981	332.936	36.7418	1.09449	0.331231	420.675	32.3053	383.815	27.4484	LOC_Os01g40630.1	carboxy-lyase putative expressed	other function
gb_UNIGENE14427	2.76491	0.000932862	410.852	37.9612	153.412	24.861	1.86588	0.00298324	300.701	25.1973	163.265	16.9159	LOC_Os06g35650.1	reticuline oxidase precursor putative expressed	other function
gb_UNIGENE3156	2.30451	0.000982501	56801.6	4218.91	24906.5	2716.03	1.92412	0.0243861	2403.03	318.947	1221.52	84.2154	LOC_Os08g08990.1	germin-like protein subfamily 1 member 11 precursor putative expressed	other function
gb_UNIGENE6920	2.64926	0.000990916	874.731	205.257	366.801	126.279	1.08188	0.62448	351.686	78.9438	304.34	25.912	LOC_Os04g32920.5	potassium transporter 1 putative expressed	transport
gb_UNIGENE20247	3.02901	0.00105567	1049.61	157.592	373.402	96.6529	1.56361	0.0636428	326.966	92.7424	188.376	23.3431	LOC_Os09g37200.1	agmatine coumaroyltransferase putative expressed	other function
gb_UNIGENE17576	4.07507	0.00108123	61.8539	8.907	16.4879	3.95925	1.09509	0.874779	5.88025	3.91898	5.72128	1.14631	LOC_Os01g71740.1	amino-acid permease C584.13 putative expressed	other function
gb_UNIGENE13776	3.64395	0.00108461	1382.26	262.873	433.452	141.607	2.05299	0.0342522	242.058	93.0645	146.53	66.0091	LOC_Os02g53130.1	nitrate reductase putative expressed	response to stress/stumulus
gb_UNIGENE6910	2.7062	0.00114832	1258.12	147.692	456.24	16.3423	1.18289	0.128267	1233.09	98.1229	1045.63	100.434	LOC_Os08g37210.1	patatin T5 precursor putative expressed	other function
gb_UNIGENE15150	2.4924	0.00115135	1193.05	274.896	448.976	48.085	1.75089	0.0670673	249.973	107.224	118.167	20.5025	LOC_Os04g58710.1	peroxisomal-coenzyme A synthetase putative expressed	response to stress/stumulus
gb_UNIGENE8605	2.17935	0.00128977	3626.18	619.147	1632.58	215.052	1.7794	0.00350755	3450.77	407.571	1914.8	134.446	LOC_Os07g17310.1	B12D protein expressed	other function
gb_UNIGENE4920	2.58692	0.00157588	1614.21	143.93	668.187	148.69	1.24406	0.0906902	3837.3	261.607	3072.45	92.0869	LOC_Os10g04860.1	aldehyde oxidase 1 putative expressed	other function
gb_UNIGENE3152	2.04081	0.00162304	9045.01	740.557	4482.49	551.048	1.65387	0.0677149	660.975	93.8584	402.206	62.184	LOC_Os08g09040.1	germin-like protein subfamily 1 member 11 precursor putative expressed	other function
gb_UNIGENE12751	2.06857	0.00171248	215.163	31.8141	101.767	9.29672	1.24241	0.377683	128.069	27.2788	97.2456	8.08532	LOC_Os01g72690.2	NAD kinase 1 putative expressed	signal perception and transduction
gb_UNIGENE25252	2.20885	0.00185418	86.2121	7.84706	39.982	5.07886	1.66861	0.045613	46.6604	5.64882	28.1255	2.61681	LOC_Os02g41520.1	glycosyl transferase family 8 protein expressed	other function
gb_UNIGENE22075	2.45065	0.0018676	119.04	40.9321	50.3311	18.0142	1.12558	0.751538	26.5263	12.7108	15.95	4.12275	LOC_Os05g38940.1	hypothetical protein	other function
gb_UNIGENE1298	2.36825	0.00195474	192.331	15.838	84.1667	13.1556	1.96393	0.0135868	253.638	21.662	128.504	4.66329	LOC_Os06g04510.1	enolase 1 putative expressed	other function
gb_UNIGENE16352	2.92189	0.00205415	746.248	85.9997	265.386	52.0856	1.90298	0.0176773	555.565	92.6195	311.985	78.417	LOC_Os07g12890.2	ZIP zinc/iron transport family protein expressed	transport
gb_UNIGENE16761	2.38711	0.002113	872.254	66.4859	374.563	49.5995	1.95142	0.0727606	581.614	142.974	281.546	34.8502	LOC_Os01g11340.1	CYP710A1 putative expressed	response to stress/stumulus
gb_UNIGENE17750	4.30415	0.00222223	3148.28	365.273	777.516	153.69	1.60848	0.0946531	2390.66	211.412	1528.73	230.033	LOC_Os03g57740.1	blue copper protein precursor putative	other function
gb_UNIGENE19445	2.36658	0.0023047	1919.15	155.568	848.007	148.663	3.22748	0.312948	123.155	118.267	5.10989	1.071	LOC_Os04g24300.1	protein kinase domain containing protein expressed	signal perception and transduction
gb_UNIGENE11961	2.42299	0.00240336	56677.2	5685.82	23354.4	1846.62	1.45158	0.0147624	20014.3	2558.71	13504.8	856.728	LOC_Os01g04350.1	16.9 kDa class I heat shock protein 2 putative expressed	other function
gb_UNIGENE15764	2.10574	0.00254773	1097.11	87.4749	524.272	38.9798	1.48657	0.0199388	648.07	106.213	432.567	58.6494	LOC_Os01g52730.1	expressed protein	other function
gb_UNIGENE12629	2.00997	0.0027823	1033.06	140.98	501.164	24.2943	1.72969	0.0188056	624.02	91.1403	354.573	36.3929	LOC_Os01g49529.3	OsWAK10a - OsWAK receptor-like cytoplasmic kinase (OsWAK-RLCK) expressed	receptor/R protein
gb_UNIGENE22343	2.03018	0.00280442	1447.99	136.903	708.609	43.706	1.50818	0.0141908	1017.23	104.234	664.289	18.7597	LOC_Os04g42310.1	K+ channel tetramerisation domain containing protein expressed	other function
gb_UNIGENE6380	2.45522	0.00292149	2799.94	432.971	1183.46	253.593	1.78508	0.016816	2802.95	246.852	1557.7	77.6402	LOC_Os11g08100.1	aspartic proteinase Asp1 precursor putative expressed	other function
gb_UNIGENE24300	2.43773	0.00305776	41.6945	5.19812	18.3977	4.29232	2.18597	0.0733225	15.4	4.81411	7.47144	2.19385	LOC_Os01g71310.1	cytokinin dehydrogenase 1 precursor putative expressed	other function
gb_UNIGENE8307	2.04686	0.00307361	285.234	80.6596	127.636	22.4601	3.31237	0.0385169	1394.7	409.35	468.825	170.984	LOC_Os02g16940.1	peptidase/ subtilase putative expressed	response to stress/stumulus
gb_UNIGENE10004	2.80667	0.00312816	1115.44	174.516	382.424	8.52149	1.3507	0.0492692	985.677	162.365	708.296	85.0625	LOC_Os03g14050.1	thaumatin-like protein 1 precursor putative expressed	PR protein
gb_UNIGENE16712	2.25066	0.003205	59.7307	7.07088	27.0673	3.69102	1.69201	0.0387359	45.842	8.55428	26.1791	2.57968	LOC_Os08g32170.1	oxidoreductase putative expressed	signal perception and transduction
gb_UNIGENE14555	2.02279	0.00331482	3994.78	745.676	1887.83	157.486	1.14218	0.202073	2794.27	277.567	2424.87	165.477	LOC_Os01g72100.1	polcalcin Jun o 2 putative expressed	transport
gb_UNIGENE13952	6.07025	0.0034582	433.415	64.8246	72.4849	12.7175	1.88437	0.00859509	360.849	31.9629	193.388	21.6314	LOC_Os02g09990.1	TMV response-related gene product putative expressed	response to stress/stumulus
gb_UNIGENE18474	3.21659	0.0034803	27.2476	5.35734	9.69931	3.10825	1.69106	0.204757	23.3791	8.80832	13.9493	5.72119	No hits found	No description	not assigned
gb_UNIGENE7238	2.14766	0.00399758	6511.51	606.97	2993.72	83.2598	1.58028	0.0245826	9407.12	1110.93	5888.74	474.811	LOC_Os01g71190.1	photosystem II reaction center W protein putative expressed	other function
gb_UNIGENE3362	5.36905	0.00403246	4803.67	1000.9	865.492	132.397	1.78205	0.105373	1907.38	306.188	1035.5	115.297	LOC_Os01g60020.1	NAC domain-containing protein 68 putative expressed	transcription factor	NAC
gb_UNIGENE4844	2.89716	0.00428416	56.6152	8.52474	21.1001	4.25189	1.15359	0.676765	16.8474	5.05071	15.1807	2.43534	LOC_Os03g10110.1	preproMP73 putative expressed	other function
gb_UNIGENE23889	3.82823	0.00441571	3462.76	539.25	932.227	191.529	1.07353	0.573941	3172.5	250.073	2947.17	199.346	LOC_Os04g30490.1	transparent testa 12 protein putative expressed	transport
gb_UNIGENE21904	3.7059	0.00457196	362.637	37.1893	100.291	15.3101	1.92411	0.00671835	538.765	68.549	274.81	17.1837	LOC_Os03g60260.1	ANT1 putative expressed	transport
gb_UNIGENE19799	4.32231	0.00468717	174.388	20.6511	40.3587	3.96052	3.69048	0.0405862	72.8742	12.6562	21.345	4.62507	LOC_Os07g40470.1	conserved hypothetical protein	other function
gb_UNIGENE20782	3.70265	0.00473227	435.258	94.5333	120.315	29.5826	1.89487	0.00231758	531.273	97.2182	272.367	39.2006	LOC_Os10g04730.1	protein kinase putative expressed	response to stress/stumulus
gb_UNIGENE14712	2.51889	0.00476943	2667.44	251.872	1051.84	32.2667	1.72872	0.0155331	2141.75	207.326	1227.96	76.4998	LOC_Os06g43810.1	expressed protein	other function
gb_UNIGENE5337	3.5809	0.00487043	16752.6	1705.89	4729.92	568.73	1.68472	0.0054027	8146.74	795.618	4778.61	216.712	LOC_Os08g37874.1	oxidoreductase putative expressed	response to stress/stumulus
gb_UNIGENE14714	3.51698	0.00493603	2465.54	327.095	710.071	113.801	1.8887	0.0138927	1289.03	152.797	683.699	89.3993	LOC_Os03g10640.1	calcium-transporting ATPase 2 plasma membrane-type putative expressed	signal perception and transduction
gb_UNIGENE5919	3.58279	0.00529408	496.927	55.8235	136.88	6.88526	1.26209	0.204788	565.539	69.2925	440.964	30.2002	LOC_Os01g70200.1	secondary cell wall-related glycosyltransferase family 47 putative expressed	other function
gb_UNIGENE9576	2.29015	0.0053531	985.676	320.469	481.802	211.329	1.91897	0.00255579	554.55	122.944	282.248	45.9547	LOC_Os04g57200.2	metal ion binding protein putative expressed	transport
gb_UNIGENE6958	3.21506	0.00545094	297.486	40.3386	94.2839	16.6398	1.94074	0.0133775	1129.14	112.864	575.292	30.8271	LOC_Os07g35260.1	serine/threonine kinase-like protein putative expressed	receptor/R protein
gb_UNIGENE6732	3.4252	0.00555219	35997.7	4778.62	10350.1	933.496	1.95077	0.0070762	15972.4	2133.27	7992.33	479.601	LOC_Os04g33390.1	prephenate dehydratase domain containing protein, expressed	Phenylalanine, tyrosine and tryptophan biosynthesis
gb_UNIGENE20058	3.06553	0.00555559	3424.12	322.52	1134.63	146.575	1.8489	0.0146038	4074.88	329.654	2210.83	135.772	LOC_Os06g19990.4	GPI-anchored protein putative expressed	other function
gb_UNIGENE5920	3.35014	0.00567122	1721.47	250.776	504.659	49.1514	1.50424	0.0215009	1631.98	245.031	1052.97	34.676	LOC_Os01g70200.1	secondary cell wall-related glycosyltransferase family 47 putative expressed	other function
gb_UNIGENE6322	3.34846	0.00576972	7750.32	977.861	2276.94	169.308	1.77867	0.0132278	3211.98	315.572	1780.94	72.0877	LOC_Os07g39280.1	integral membrane protein like putative expressed	transport
gb_UNIGENE6204	2.99881	0.00584765	12746.7	1091.76	4241.87	148.025	1.61741	0.0234324	11260.1	891.621	6941.23	339.626	LOC_Os02g40200.2	receptor-like protein kinase precursor putative expressed	receptor/R protein
gb_UNIGENE16886	8.95896	0.00588463	4797.78	831.485	750.608	317.619	4.27881	0.333235	293.565	289.486	4.17072	0.820331	No hits found	No description	not assigned
gb_UNIGENE6076	3.11827	0.00595093	15699.2	1564.91	5019.28	298.978	1.75525	0.0178949	7473.38	624.455	4227.04	86.8132	LOC_Os03g47500.2	RING finger protein 5 putative expressed	transcription factor
gb_UNIGENE9898	2.85118	0.00615113	1826.8	154.384	639.717	35.8849	1.89149	0.0141624	1221.43	88.1358	647.785	41.1819	LOC_Os01g22954.1	SCPL33 putative expressed	other function
gb_UNIGENE6991	2.00966	0.00620206	17833.4	3048.99	8592.68	772.09	1.15832	0.163428	9643.09	760.684	8268.51	289.527	No hits found	No description	not assigned
gb_UNIGENE11805	4.83793	0.00623592	87.1165	14.571	17.5227	1.89944	3.51273	0.0401958	24.6718	8.25002	7.46581	1.75256	LOC_Os10g28170.1	conserved hypothetical protein	other function
gb_UNIGENE13932	3.18408	0.00641871	199.528	34.3047	60.8444	5.63205	1.9713	0.00567658	80.6427	9.80368	42.4049	8.35778	LOC_Os07g02460.1	expressed protein	other function
gb_UNIGENE11154	2.76187	0.00651495	11220.4	1089.15	4115.74	564.187	1.9036	0.00190877	6579.48	668.397	3435.24	288.781	LOC_Os02g03410.2	CDPK-related protein kinase putative expressed	signal perception and transduction
gb_UNIGENE13143	2.75068	0.0067266	164.33	25.7104	61.6712	12.9197	3.11937	0.0533084	16.5636	5.35979	5.55168	0.902555	LOC_Os02g04250.3	glycosyltransferase putative expressed	other function
gb_UNIGENE12757	2.83937	0.00675685	498.438	47.4835	176.158	15.6727	1.6487	0.0232914	183.349	14.2904	111.237	5.71479	LOC_Os01g52100.1	expressed protein	other function
gb_UNIGENE15316	2.83689	0.00680945	1260.93	212.202	435.683	54.5494	1.08569	0.638366	639.669	49.6103	592.747	58.0433	LOC_Os06g40210.1	expressed protein	other function
gb_UNIGENE13755	2.63481	0.0069038	357.142	36.219	138.209	21.1814	1.33703	0.0471471	347.287	33.8281	255.915	6.86115	LOC_Os04g44910.1	protein kinase putative expressed	signal perception and transduction
gb_UNIGENE13517	2.61733	0.00696913	1353.04	117.748	518.574	40.572	1.67356	0.00552505	1059.43	84.8511	640.927	60.9662	LOC_Os07g28300.1	leucine rich repeat protein, putative	signal perception and transduction
gb_UNIGENE2881	2.61504	0.00717785	51524.4	4519.78	19785	1568.66	1.59489	0.0247331	28327.4	2341.04	17625.5	375.898	LOC_Os09g17730.3	proton pump interactor putative expressed	other function
gb_UNIGENE11818	2.68068	0.00721168	6795.62	772.543	2515.99	225.721	1.61086	0.0150196	3000.48	291.823	1857.24	162.653	LOC_Os10g37160.1	transposon protein putative unclassified expressed	other function
gb_UNIGENE15861	2.24414	0.00723527	2243.6	323.266	1023.37	190.262	1.84204	0.0168303	1832.64	315.185	954.533	51.0566	No hits found	No description	not assigned
gb_UNIGENE8220	2.99564	0.00729663	336.155	35.8073	116.712	19.9435	1.56426	0.0297472	142.67	12.6661	90.4051	4.56086	LOC_Os07g37400.1	F-box domain containing protein expressed	other function
gb_UNIGENE13652	2.77165	0.00732376	1147.63	119.55	407.731	9.99211	1.1151	0.263993	1429.76	174.365	1267.97	126.487	LOC_Os10g42820.2	RXW8 putative expressed	transport
gb_UNIGENE19370	2.59128	0.00732594	583.893	74.2584	224.885	28.731	1.3914	0.0225398	487.148	44.0769	349.886	33.1222	LOC_Os04g36730.1	PHD finger protein putative expressed	transcription factor
gb_UNIGENE5106	2.62501	0.00743795	352.095	47.0701	134.253	17.3417	1.43509	0.0431254	184.204	20.1533	127.488	12.2634	LOC_Os10g35770.1	expressed protein	other function
gb_UNIGENE14080	2.69998	0.00744409	461.84	45.8577	169.583	6.13297	1.92137	0.0145143	288.285	27.2891	148.218	6.30095	LOC_Os06g50180.1	non-imprinted in Prader-Willi/Angelman syndrome region protein 1 putative expressed	other function
gb_UNIGENE5351	2.46855	0.00752839	6347.33	550.499	2609.11	295.6	1.72829	0.0182761	4379.29	336.922	2544.98	242.126	LOC_Os03g50870.2	expressed protein	response to stress/stumulus
gb_UNIGENE5217	2.52343	0.00753745	3799.89	314.531	1508.39	56.7311	1.6507	0.0212827	3075.94	224.767	1865.66	103.753	LOC_Os05g42190.1	flavoprotein wrbA putative expressed	other function
gb_UNIGENE23540	2.21806	0.00755955	3131.61	406.028	1384.73	77.2078	2.94805	0.066672	25.0625	10.9958	7.45295	2.41483	LOC_Os01g47070.1	acidic endochitinase precursor putative expressed	other function
gb_UNIGENE17768	2.50668	0.00759456	3150.46	600.108	1273.2	267.122	1.31557	0.0614088	1655.33	287.802	1261.08	221.102	LOC_Os02g04170.3	L-aspartate oxidase 1 putative expressed	other function
gb_UNIGENE11240	2.50609	0.00775049	1212.74	91.5885	482.581	19.8347	1.40771	0.0423932	4185.43	386.302	3007.94	381.99	LOC_Os01g42234.1	amino-acid permease C584.13 putative expressed	other function
gb_UNIGENE6584	2.48019	0.00780166	5226.62	486.888	2111.38	200.912	1.36115	0.0488404	2202.23	225.491	1612.72	159.925	LOC_Os02g07044.1	thiosulfate transferase putative expressed	other function
gb_UNIGENE10409	3.14496	0.00790984	78.7695	17.0986	24.7354	4.94562	1.42767	0.508954	8.44717	4.95238	5.39943	0.97675	No hits found	No description	not assigned
gb_UNIGENE22199	2.48801	0.00805006	704.453	66.6518	283.327	25.9316	1.38168	0.0657454	195.666	20.3548	141.16	13.173	LOC_Os05g02020.2	protein kinase APK1A chloroplast precursor putative expressed	signal perception and transduction
gb_UNIGENE20215	2.34052	0.00822354	2260.85	311.76	997.572	195.673	1.40524	0.0420639	2504.88	194.893	1780.88	123.885	LOC_Os06g04880.2	serine threonine kinase, putative, expressed	receptor/R protein
gb_UNIGENE15975	2.54451	0.00826201	57.8619	6.61064	23.5088	3.83584	1.29785	0.205068	48.4364	10.1306	37.6171	9.41948	LOC_Os06g06900.1	helix-loop-helix DNA-binding domain containing protein expressed	transcription factor	HLH
gb_UNIGENE6993	2.40646	0.00839341	325.049	29.7333	135.662	12.3352	1.9753	0.0137636	250.606	23.4151	125.585	5.92024	LOC_Os10g38950.1	OsMPK4 - putative MAPK based on amino acid sequence homology expressed	signal perception and transduction
gb_UNIGENE19683	2.3851	0.00840824	2550.33	232.296	1073.31	97.7094	1.45582	0.0152475	1312.78	108.315	892.634	27.022	LOC_Os04g52840.1	serine/threonine-protein kinase receptor precursor putative expressed	receptor/R protein
gb_UNIGENE9568	2.42171	0.00852491	183.261	18.8023	76.082	9.01808	1.21447	0.121772	145.502	11.3775	120.203	7.62195	LOC_Os03g37490.1	MATE efflux family protein, putative, expressed	transport
gb_UNIGENE10483	2.34466	0.00853972	695.003	59.2567	298.186	24.2343	1.5988	0.00883055	1018.71	101.397	628.959	17.0251	LOC_Os02g51150.1	protein SUR2 putative expressed	other function
gb_UNIGENE18148	2.58127	0.00866927	506.178	50.9265	203.104	32.1325	1.42171	0.157813	334.685	27.2664	248.178	47.7603	LOC_Os08g43334.2	heat shock factor protein 7 putative expressed	transcription factor
gb_UNIGENE5000	2.58929	0.00871036	110.181	21.1192	42.5779	8.0583	1.21748	0.144613	2336.71	203.188	1944.72	260.017	LOC_Os01g02430.1	TAK14 putative expressed	signal perception and transduction
gb_UNIGENE21246	2.31495	0.00883132	1500.93	174.768	640.818	47.6807	1.56006	0.0269982	1265.05	155.906	795.758	44.4979	LOC_Os02g52990.1	OsSAUR12 - Auxin-responsive SAUR gene family member expressed	hormone-related
gb_UNIGENE10137	2.31166	0.00885915	6180.81	457.623	2669.77	115.775	1.56273	0.00862953	3985.46	292.88	2598.85	307.319	LOC_Os06g44160.1	dnaJ protein putative expressed	other function
gb_UNIGENE1469	7.24887	0.00887671	61.8781	21.6928	6.94026	1.09566	1.13992	0.818499	6.47808	4.44514	5.75768	1.10664	No hits found	No description	not assigned
gb_UNIGENE19397	3.63792	0.00888515	90.5161	9.46756	28.9808	9.09902	1.91284	0.0043181	118.367	22.0459	66.9233	18.7005	LOC_Os11g12320.1	disease resistance protein RPM1 putative	receptor/R protein
gb_UNIGENE4711	2.24901	0.00893631	1642.96	156.598	749.538	123.015	1.46518	0.0348747	1407.09	169.991	954.198	101.477	LOC_Os06g49430.2	OsMPK17-1 - putative MAPK based on amino acid sequence homology expressed	signal perception and transduction
gb_UNIGENE19171	2.30911	0.00899757	456.242	98.7038	197.732	42.4734	1.86577	0.0143619	247.076	50.1304	136.638	33.1616	LOC_Os03g52380.1	expressed protein	other function
gb_UNIGENE24308	2.25037	0.00939278	266.724	48.8868	120.46	25.0195	1.85472	0.0151853	140.739	19.4757	74.2492	7.05117	LOC_Os07g46610.1	cis-zeatin O-glucosyltransferase putative expressed	other function
gb_UNIGENE3743	2.21424	0.00951481	20232.3	1714.59	9146.73	652.395	1.4286	0.141295	28440.6	3861.9	19858.3	2443.98	LOC_Os07g42370.2	pnFL-2 putative expressed	other function
gb_UNIGENE11517	2.22279	0.00953179	8008.31	1364.66	3618.63	645.735	1.85969	0.00423348	5130.46	689.856	2877.85	615.015	LOC_Os12g33100.1	guanylate kinase putative expressed	signal perception and transduction
gb_UNIGENE22412	2.29339	0.00961739	30275.7	4298.17	12933.8	1065.05	1.45126	0.0597802	19498.8	2724.35	13080	471.854	LOC_Os10g30560.1	cytokinin-O-glucosyltransferase 2 putative expressed	other function
gb_UNIGENE112	2.16575	0.00993808	29925.6	2467.21	13849	750.297	1.49859	0.0124104	14176.8	1902.58	9245.24	487.933	LOC_Os08g44850.1	SRC2 putative expressed	other function
gb_UNIGENE5941	2.17032	0.0100571	941.4	79.9413	435.427	30.3955	1.8171	0.0153408	1228.88	96.9141	674.01	37.0935	LOC_Os01g04330.1	calmodulin-related protein 2 touch-induced putative expressed	transport
gb_UNIGENE21916	2.69931	0.0100616	93.9436	24.5991	32.6213	6.54855	3.28345	0.0816207	111.328	28.1696	35.3527	14.7927	LOC_Os11g42960.1	plant integral membrane protein TIGR01569 containing protein expressed	other function
gb_UNIGENE12075	2.19349	0.0100818	4015.73	341.139	1831.78	94.4827	1.94217	0.00249325	2487.54	216.974	1280.41	87.3264	LOC_Os07g41460.1	flavonol 4-sulfotransferase putative expressed	other function
gb_UNIGENE13692	2.19115	0.0101525	4974.34	591.445	2247.21	181.658	1.35863	0.0730601	16925.1	1694.91	12331.8	648.089	LOC_Os01g02680.1	TAK33 putative expressed	signal perception and transduction
gb_UNIGENE3439	2.94242	0.0101707	52.6675	16.2905	17.129	5.01996	1.93012	0.0036338	247.952	31.643	128.855	17.0522	LOC_Os05g25640.1	trans-cinnamate 4-monooxygenase putative expressed	Phenylpropanoid biosynthesis
gb_UNIGENE21524	3.80948	0.0102006	34.7695	9.98339	9.5603	3.16026	1.42615	0.283892	31.6924	19.1566	29.0133	22.0013	No hits found	No description	not assigned
gb_UNIGENE10328	2.16966	0.0103485	3719.31	303.746	1714.12	55.6644	1.32083	0.139308	2832.26	479.8	2159.56	369.628	LOC_Os08g37432.2	transparent testa 12 protein putative expressed	transport
gb_UNIGENE7697	2.11141	0.0103807	10882.5	912.607	5188.73	432.276	1.95524	0.0126534	13693.4	993.001	6989.84	323.638	LOC_Os05g18604.6	retrotransposon protein putative Ty1-copia subclass expressed	other function
gb_UNIGENE10085	2.19128	0.0105626	1507.85	143.074	680.358	23.3359	1.27812	0.20128	783.219	83.5317	609.128	51.1271	LOC_Os03g49960.4	expressed protein	other function
gb_UNIGENE9110	2.12207	0.0105926	1560.08	244.151	734.482	116.195	1.73397	0.00346363	1465.58	161.845	850.511	117.287	LOC_Os08g41470.2	expressed protein	signal perception and transduction
gb_UNIGENE18207	2.16753	0.0106705	1397.7	124.992	640.637	25.997	1.36145	0.0365588	3333.1	310.604	2431.33	167.391	LOC_Os04g38530.1	aldose 1-epimerase precursor putative expressed	other function
gb_UNIGENE16122	2.15549	0.0107149	2039.49	216.948	934.619	57.3723	1.47157	0.0262573	1314	110.796	892.512	60.2217	LOC_Os10g32710.3	nucleotide binding protein putative expressed	other function
gb_UNIGENE17684	2.07837	0.0108157	13265.9	1690.4	6445.09	982.68	1.5882	0.0238552	7964.75	1107.86	5035.83	778.539	LOC_Os02g56250.1	GATA zinc finger family protein expressed	transcription factor
gb_UNIGENE19290	2.36792	0.0108474	94.3821	10.0834	39.585	3.06465	1.96748	0.00484101	60.7878	6.82475	31.2935	3.92984	LOC_Os04g44250.1	cytokinin-O-glucosyltransferase 3 putative expressed	other function
gb_UNIGENE14311	2.18748	0.0108758	35.0208	5.51322	17.2289	5.04239	2.05849	0.029656	25.0738	9.84499	17.1511	10.9216	LOC_Os06g28124.1	glycosyltransferase putative expressed	other function
gb_UNIGENE5012	2.07032	0.0109914	5387.47	478.446	2614.2	264.055	1.3225	0.0590579	3334.05	369.422	2491.09	140.828	LOC_Os02g36340.1	riboflavin biosynthesis protein ribAB chloroplast precursor putative expressed	other function
gb_UNIGENE16037	2.06408	0.0110344	7030.23	564.694	3412.02	170.906	1.79364	0.00410563	4888.55	400.798	2743.61	229.487	No hits found	No description	not assigned
gb_UNIGENE18080	2.04139	0.0110926	915.5	110.132	456.32	72.1861	1.5611	0.0172789	791.997	88.5288	516.886	82.0336	LOC_Os01g55799.3	protein binding protein putative expressed	transport
gb_UNIGENE13240	2.05792	0.0111491	3409.16	608.733	1674.07	330.718	1.88055	0.00202116	1978.23	341.583	1099.61	256.967	LOC_Os01g27210.1	glutathione S-transferase IV putative expressed	oxydative burst
gb_UNIGENE10472	2.09728	0.0111759	8936.91	976.614	4199.19	263.421	1.04261	0.750685	3584.31	411.478	3367.98	165.29	LOC_Os04g46220.1	ethylene-responsive transcription factor 2 putative expressed	transcription factor	AP2-EREBP
gb_UNIGENE4976	2.08092	0.0113141	2203.93	201.291	1053.51	71.6239	1.88427	0.00694376	1693.16	263.952	871.96	38.0079	LOC_Os01g40070.1	expressed protein	other function
gb_UNIGENE10082	2.11028	0.0113597	3033.26	282.073	1421.72	35.7268	1.33031	0.0322648	2213.86	290.326	1629.89	58.9668	LOC_Os11g09010.2	phytoalexin-deficient 4-1 protein putative expressed	signal perception and transduction
gb_UNIGENE1466	8.09859	0.0114621	420.43	158.186	41.3222	4.08006	2.08642	0.150657	14.475	5.10179	7.18646	2.60451	No hits found	No description	not assigned
gb_UNIGENE12442	2.02847	0.0117142	1334.84	125.291	657.292	58.8855	1.6807	0.020357	1026.96	80.9199	608.502	30.3507	LOC_Os03g04270.1	Leucine Rich Repeat family protein expressed	signal perception and transduction
gb_UNIGENE7894	2.06248	0.011726	1225.18	108.85	591.522	28.5254	1.18724	0.137994	1100.93	82.5865	926.522	57.5847	LOC_Os09g03620.1	nodulation receptor kinase precursor putative expressed	receptor/R protein
gb_UNIGENE3239	3.38793	0.0118552	38141.4	3272.43	12754.8	3520.79	1.73562	0.0172144	43920.6	3113.74	25359	1618.87	LOC_Os02g14430.1	peroxidase 68 precursor putative expressed	oxydative burst
gb_UNIGENE15493	2.03236	0.0121076	2559.95	358.547	1239.75	124.186	1.82528	0.00959117	1595.77	208.165	856.243	67.0651	LOC_Os06g14490.2	calmodulin-binding heat-shock protein putative expressed	lipid related process
gb_UNIGENE20580	2.01424	0.0121471	6257.41	734.42	3062.42	179.408	1.34803	0.0366268	9058.48	844.775	6736.68	699.035	LOC_Os03g16960.1	CRK6 putative expressed	other function
gb_UNIGENE18844	2.03004	0.0122908	495.311	53.1908	240.83	13.9962	1.10371	0.304252	339.725	31.0435	305.499	17.5098	LOC_Os01g22600.1	expressed protein	transport
gb_UNIGENE18445	2.13757	0.0127107	48.7537	5.40477	23.0731	2.29324	1.48608	0.0874546	34.932	4.96983	23.4075	1.0163	LOC_Os07g20670.1	retrotransposon protein putative Ty3-gypsy subclass	other function
gb_UNIGENE3170	2.10239	0.0129622	77.4977	8.97578	38.0335	5.24301	1.51911	0.0232199	103.548	12.1064	67.6994	6.21285	LOC_Os03g60870.1	ras-related protein Rab11A putative expressed	other function
gb_UNIGENE17478	2.31572	0.0135045	60.7423	7.77128	26.9724	4.9397	1.67475	0.0911667	50.5859	7.5467	30.1435	4.62182	LOC_Os06g42560.3	tryptophan synthase beta chain 2 putative expressed	Phenylalanine, tyrosine and tryptophan biosynthesis
gb_UNIGENE20828	2.69221	0.0138046	215.727	25.3488	85.352	19.2081	2.22801	0.0486341	28.8959	5.28925	13.9854	3.8458	LOC_Os10g08319.1	cytochrome P450 76B1 putative expressed	response to stress/stumulus
gb_UNIGENE25340	2.04731	0.0138823	59.8049	13.2864	28.2337	5.51749	1.7634	0.129251	31.9147	10.1357	15.9135	1.75724	LOC_Os02g57290.4	cytochrome P450 97B3 putative expressed	response to stress/stumulus
gb_UNIGENE6546	3.65238	0.0140933	124.666	37.8867	30.1083	3.46531	2.24346	0.0911405	33.0194	8.52342	14.0444	3.89737	LOC_Os03g17480.1	IN2-1 protein putative expressed	other function
gb_UNIGENE10779	1.99191	0.0145112	115.687	16.4833	57.6719	7.42671	1.28639	0.128795	67.7986	6.40746	54.1559	7.36666	LOC_Os01g44050.1	siroheme synthase putative expressed	other function
gb_UNIGENE1458	7.02577	0.0148301	2382.85	903.056	269.353	16.2711	3.18419	0.0450164	70.1832	17.9077	21.1818	3.7245	No hits found	No description	not assigned
gb_UNIGENE23029	2.24035	0.0154799	72.1872	18.3547	30.8193	5.50072	1.23355	0.134949	97.23	8.10019	79.3803	8.69134	LOC_Os06g29844.1	transparent testa 12 protein putative expressed	transport
gb_UNIGENE10411	2.16343	0.0175352	58.2463	12.353	26.3476	4.95699	1.50847	0.337368	15.1228	5.04618	9.83546	1.20816	No hits found	No description	not assigned
gb_UNIGENE619	3.40668	0.0198889	24.6461	6.29193	6.93783	1.1858	1.86408	0.0148877	2856.74	419.165	1508.3	161.829	LOC_Os06g06980.1	caffeoyl-CoA O-methyltransferase 1 putative expressed	Phenylpropanoid biosynthesis
gb_UNIGENE3670	2.16624	0.0199603	18.8769	6.46269	9.14474	3.63307	1.52236	0.597541	92.3381	69.1484	22.619	4.69023	LOC_Os07g01710.1	phytosulfokine receptor precursor putative expressed	receptor/R protein
gb_UNIGENE13516	2.9944	0.0211154	94.8044	8.76618	34.8905	8.62316	1.57973	0.253051	18.7053	4.09405	11.4804	1.55552	LOC_Os01g41770.1	leucine rich repeat protein, putative, expressed	signal perception and transduction
gb_UNIGENE15191	3.26314	0.0217268	52.7638	19.3614	17.1328	7.42346	1.76825	0.260692	11.5828	5.62241	6.30975	0.603834	No hits found	No description	not assigned
gb_UNIGENE4632	2.43585	0.0224772	43.5559	6.19168	18.0769	1.65295	1.16497	0.187961	176.62	25.8874	150.224	18.3294	LOC_Os01g71080.1	xylanase inhibitor TAXI-IV putative expressed	other function
gb_UNIGENE20450	7.08432	0.0231161	106.259	38.8899	12.448	2.55841	3.79633	0.0986465	37.9234	27.4413	4.48153	0.678769	LOC_Os07g48260.1	OsWRKY47 - Superfamily of rice TFs having WRKY and zinc finger domains expressed	transcription factor	WRKY
gb_UNIGENE23067	2.77818	0.0238593	68.6567	9.73844	27.5099	6.15674	1.8454	0.0576508	124.701	22.3494	66.5763	11.009	LOC_Os02g52810.2	remorin C-terminal region family protein expressed	other function
gb_UNIGENE20510	2.9128	0.0278335	699.538	102.771	303.007	112.693	2.16012	0.00701075	475.276	95.2396	240.577	73.7296	LOC_Os05g50090.1	oxidoreductase putative expressed	other function
gb_UNIGENE13446	4.22807	0.0285495	47.5751	7.21788	15.9744	6.76381	1.55804	0.426537	9.47116	5.17982	5.58867	1.07161	LOC_Os01g04450.1	OsWAK2 - OsWAK receptor-like cytoplasmic kinase (OsWAK-RLCK) expressed	receptor/R protein
gb_UNIGENE6310	2.85358	0.0287171	32.1268	6.23752	11.9809	3.34468	2.4273	0.120796	19.2387	5.80379	7.36939	1.21404	No hits found	No description	not assigned
gb_UNIGENE13248	3.28751	0.0292755	85.7427	8.08163	30.3436	9.23111	1.96411	0.0329673	77.5373	9.88176	40.5343	7.17786	LOC_Os04g12970.1	indole-3-acetate beta-glucosyltransferase putative expressed	hormone-related
gb_UNIGENE20639	3.71348	0.0313259	20.9983	6.33843	5.56148	0.626767	2.4433	0.026455	57.547	11.2501	28.8814	13.4667	No hits found	No description	not assigned
gb_UNIGENE18997	3.57276	0.0323178	20.264	6.29043	5.47428	0.34625	1.99991	0.114867	46.7392	13.3139	31.1333	15.3482	LOC_Os09g27010.1	protein kinase APK1B chloroplast precursor putative expressed	signal perception and transduction
gb_UNIGENE1800	2.4263	0.0343679	4788.67	825.83	1969.59	309.907	1.89281	0.00229405	438.413	53.2314	227.005	10.863	LOC_Os04g43800.1	phenylalanine ammonia-lyase putative expressed	Phenylpropanoid biosynthesis
gb_UNIGENE15264	2.39507	0.00558202	45.7423	8.17361	18.0866	1.03154	1.0314	0.955368	5.32623	3.31831	5.59175	1.30095	LOC_Os01g72160.1	glutathione S-transferase putative expressed	oxydative burst
gb_UNIGENE25306	4.1581	0.00568516	61.4097	14.2001	15.1768	3.73687	0.99918	0.998431	5.47231	2.69899	6.60206	2.4243	LOC_Os07g34980.1	protein kinase domain containing protein	response to stress/stumulus
gb_UNIGENE26496	10.6229	0.00602973	1558.05	244.538	202.23	85.9731	1.04204	0.924205	16.4397	6.02518	18.0746	8.54756	No hits found	No description	not assigned
gb_UNIGENE21775	2.47023	0.0075735	3942.81	369.18	1624.53	231.501	0.861497	0.826141	4.39568	3.0732	4.99202	0.900433	LOC_Os05g44340.1	heat shock protein 101 putative expressed	other function
gb_UNIGENE11129	3.02812	0.00822374	42.1776	7.03009	16.4001	4.78111	0.879395	0.844026	5.02226	3.47573	5.73562	0.916978	LOC_Os07g42250.1	strictosidine synthase 1 precursor putative expressed	response to stress/stumulus
gb_UNIGENE7897	2.36021	0.00864896	922.987	234.555	386.69	94.5831	0.900284	0.278587	1574.41	253.888	1814.06	395.722	LOC_Os01g65110.1	POT family protein expressed	transport
gb_UNIGENE11604	2.04083	0.00903045	94.6859	13.1969	45.2469	2.38927	0.943981	0.515477	237.298	30.1548	248.836	25.8924	LOC_Os02g14590.1	hydroquinone glucosyltransferase putative	other function
gb_UNIGENE7224	2.13751	0.0107696	225.097	18.299	106.157	8.29165	0.856157	0.819971	4.90054	3.371	5.64433	1.03021	No hits found	No description	not assigned
gb_UNIGENE572	3.40884	0.0134265	202.265	65.675	80.6516	36.9239	0.831485	0.235019	783.668	60.6722	952.062	98.1769	LOC_Os01g06740.1	protein synthesis inhibitor I putative expressed	other function
gb_UNIGENE18801	2.12115	0.0215373	57.4672	5.77988	27.9831	4.76472	0.819733	0.168352	63.0474	9.69703	78.2581	13.8758	LOC_Os01g70820.1	expressed protein	other function
gb_UNIGENE10058	3.55791	0.029375	60.0606	12.8822	20.6766	9.87281	0.725229	0.293894	16.728	4.63224	19.8218	2.36393	LOC_Os06g06230.1	carboxylic ester hydrolase/ hydrolase acting on ester bonds putative	other function
gb_UNIGENE3675	0.101494	0.00216851	7.76623	2.78545	71.8447	20.0887	0.589323	0.00920667	1256.39	360.205	2039.82	501.819	LOC_Os01g60770.1	alpha-expansin 10 precursor putative expressed	other function
gb_UNIGENE9248	0.116031	0.0306275	4.24407	2.02712	83.1154	43.5388	0.350569	0.244044	1165.36	626.163	1792.3	89.4686	No hits found	No description	not assigned
gb_UNIGENE14901	0.121617	0.00246644	52.2729	32.82	254.231	130.104	0.191505	0.107247	135.907	72.148	336.738	156.228	LOC_Os07g29310.1	OsSAUR30 - Auxin-responsive SAUR gene family member expressed	hormone-related
gb_UNIGENE2490	0.133189	0.0195885	8.07976	1.6586	64.0122	17.4816	0.489305	0.3853	37.5054	18.6897	55.2449	16.8856	LOC_Os02g01590.2	beta-fructofuranosidase 1 precursor putative expressed	other function
gb_UNIGENE2492	0.155794	0.0240316	5.36473	2.17654	51.651	23.0288	0.436382	0.148443	13.7836	7.28957	26.2155	6.53241	LOC_Os02g01590.1	beta-fructofuranosidase 1 precursor putative expressed	other function
gb_UNIGENE2877	0.174728	0.00331598	363.477	94.5326	2660.67	1095.81	0.465144	0.0463838	1883.23	528.413	3592.32	193.287	LOC_Os10g40720.1	beta-expansin 1a precursor putative expressed	other function
gb_UNIGENE3869	0.17598	0.00260941	161.303	15.7846	984.45	214.178	0.373325	0.21226	7.51213	3.58367	25.5773	10.8442	LOC_Os03g63310.1	cytochrome P450 71E1 putative expressed	response to stress/stumulus
gb_UNIGENE18569	0.177387	0.000226892	61.4942	10.8728	393.927	125.021	0.563284	0.0148797	169.431	14.3531	301.112	26.9725	LOC_Os03g06700.1	fatty acid elongase putative expressed	other function
gb_UNIGENE7394	0.193029	0.0195866	677.444	126.51	3855.04	1149.69	0.512	0.0104264	9414.32	1062.6	18405.3	2149.74	LOC_Os10g40700.1	beta-expansin 1a precursor putative expressed	other function
gb_UNIGENE17575	0.194164	0.00191342	530.209	167.182	2629.26	769.011	0.601572	0.0925493	1110.76	222.948	2100.95	685.365	LOC_Os07g37454.1	organic cation transporter 3 putative expressed	other function
gb_UNIGENE17213	0.212187	0.004224	144.664	50.0442	688.106	241.784	0.498546	0.106737	35.8813	12.8188	59.5103	17.0493	LOC_Os09g31502.3	dihydroflavonol-4-reductase putative expressed	other function
gb_UNIGENE2474	0.217243	0.00220596	15.8197	2.52044	84.3013	26.9659	0.607595	0.108342	114.183	37.7971	160.251	18.1411	LOC_Os01g42520.1	expressed protein	other function
gb_UNIGENE2475	0.225057	0.00111844	1410.28	220.246	7003.46	2047.03	0.598811	0.095624	3936.78	1063.24	5902.34	448.293	LOC_Os01g42520.1	expressed protein	other function
gb_UNIGENE383	0.24257	0.0152119	1412.46	593.154	4282.04	765.349	0.5931	0.0288742	1793.89	606.6	2903.37	938.025	LOC_Os07g05360.1	photosystem II 10 kDa polypeptide chloroplast precursor putative expressed	other function
gb_UNIGENE12220	0.25695	0.0278559	16.6538	2.73606	80.8014	29.5983	0.683546	0.194484	145.494	25.6562	203.532	13.5369	LOC_Os01g45700.1	expressed protein	other function
gb_UNIGENE15603	0.257607	0.00020086	114.078	33.1293	429.748	112.184	0.506052	0.0760347	257.085	46.4767	574.676	186.922	LOC_Os07g41200.1	expressed protein	other function
gb_UNIGENE1580	0.264177	0.0300682	9656.91	1000.82	45000.8	15683.9	0.398659	0.0585162	16128.1	1871.07	43776.7	10665.9	No hits found	No description	not assigned
gb_UNIGENE1583	0.268898	0.0179527	1104.38	211.356	5092.08	1928.92	0.373546	0.0382819	2388.24	344.197	6779.83	1574.05	No hits found	No description	not assigned
gb_UNIGENE1582	0.277701	0.017251	7659.01	1176.18	33678.7	11992.2	0.410061	0.0596655	13684.3	1751.32	36824.2	9940.35	No hits found	No description	not assigned
gb_UNIGENE931	0.281033	0.0266313	110.424	43.347	298.709	32.7192	0.697344	0.106366	928.871	229.373	1343.09	371.876	LOC_Os07g05360.1	photosystem II 10 kDa polypeptide chloroplast precursor putative expressed	other function
gb_UNIGENE20698	0.28505	0.00258003	95.9601	9.47446	363.436	85.3118	0.526977	0.0256598	186.809	41.2886	344.757	67.3564	LOC_Os08g40420.1	ternary complex factor MIP1 putative expressed	other function
gb_UNIGENE8776	0.295181	0.0239092	288.824	38.4357	1229.76	451.35	0.719644	0.0296272	688.31	114.594	936.576	129.583	No hits found	No description	not assigned
gb_UNIGENE5926	0.302571	0.0153709	20.3314	4.7132	63.0492	7.94146	0.65464	0.215122	22.9228	8.69328	31.9344	7.34461	LOC_Os12g02200.1	CBL-interacting serine/threonine-protein kinase 15 putative expressed	signal perception and transduction
gb_UNIGENE22901	0.306654	0.00996791	21.093	3.91179	73.0621	18.2831	0.871936	0.839557	3.95609	2.80979	4.54414	0.87251	No hits found	No description	not assigned
gb_UNIGENE5924	0.318761	0.000356455	131.602	13.476	439.076	96.3966	0.855052	0.339023	182.084	38.1892	211.139	41.1028	LOC_Os12g02200.1	CBL-interacting serine/threonine-protein kinase 15 putative expressed	signal perception and transduction
gb_UNIGENE8778	0.319027	0.0312001	170.083	16.4964	664.038	233.305	0.711549	0.0207693	386.911	65.1534	533.262	75.133	LOC_Os06g15620.1	GASR7 - Gibberellin-regulated GASA/GAST/Snakin family protein precursor, expressed	hormone-related
gb_UNIGENE13931	0.334134	0.00151777	288.117	42.6924	907.87	204.768	0.478491	0.0323656	607.988	146.042	1165.47	124.18	LOC_Os03g15790.1	nucleic acid binding protein putative expressed	transcription factor
gb_UNIGENE4956	0.340751	0.00642777	832.474	76.3467	2444.24	126.564	0.662089	0.0160688	3471.19	462.297	5392.35	1026.17	LOC_Os03g49440.1	phosphatase putative expressed	other function
gb_UNIGENE10151	0.343975	0.00595455	92.2824	17.5975	299.684	93.0705	0.581102	0.00706631	189.681	36.7116	314.324	37.3769	No hits found	No description	not assigned
gb_UNIGENE3213	0.350196	0.0257261	23.8902	7.69558	62.8181	15.8362	0.371206	0.109998	31.4176	13.7619	151.085	82.7513	LOC_Os03g09810.1	polyamine oxidase precursor putative	other function
gb_UNIGENE1570	0.353255	0.00593424	16184.9	2602.33	52222.9	16144.4	0.419027	0.0703771	37141.3	5170.4	96100.9	24503.7	No hits found	No description	not assigned
gb_UNIGENE4954	0.353545	0.00654642	1017.76	88.3701	2879.34	86.9223	0.615825	0.0800109	2815.91	306.623	4957.87	1244.71	No hits found	No description	not assigned
gb_UNIGENE25363	0.353843	0.00135687	135.604	41.8309	346.815	71.8807	0.493712	0.00198895	512.038	194.991	965.835	317.015	LOC_Os05g31040.1	cytokinin dehydrogenase 1 precursor putative expressed	other function
gb_UNIGENE11529	0.355059	0.0282926	8.56337	1.48896	24.1939	2.03919	0.706246	0.178429	22.7464	3.17629	32.9033	5.5684	LOC_Os09g23350.1	ATTPS6 putative expressed	other function
gb_UNIGENE25758	0.360707	0.00900036	21.125	3.14581	59.8109	9.51837	0.512859	0.0250697	38.5849	11.1382	66.4595	8.16634	LOC_Os01g52710.1	transferase transferring glycosyl groups putative expressed	other function
gb_UNIGENE4955	0.365074	0.00692744	115.274	10.8338	314.339	14.268	0.729507	0.0260302	461.792	51.4872	648.811	109.622	LOC_Os03g49440.1	phosphatase putative expressed	other function
gb_UNIGENE15259	0.365076	0.000634141	431.982	117.278	1089.05	181.052	0.625927	0.108101	3099.21	1093.97	4196.27	701.385	LOC_Os06g50930.2	senescence-associated protein DIN1 putative expressed	other function
gb_UNIGENE2988	0.366763	0.022201	3205.97	876.622	11275.3	4726.87	0.41566	0.0446107	6232.37	2578.24	12025.3	2395.29	LOC_Os04g01710.1	cysteine proteinase At4g11310 precursor putative expressed	other function
gb_UNIGENE10894	0.36678	0.0122793	19.562	3.04813	58.6599	16.2343	0.901183	0.696026	17.2918	4.17943	19.2173	1.48276			not assigned
gb_UNIGENE1568	0.36866	0.00106962	6791.17	1549.68	20675.7	6883.8	0.399041	0.047668	18083.5	2333.09	49685.6	13206.3	No hits found	No description	not assigned
gb_UNIGENE1579	0.370798	0.00538022	13980.2	2430.55	42977.4	13554.5	0.400617	0.0753272	28142.7	4111.53	77135.7	20905.8	No hits found	No description	not assigned
gb_UNIGENE1567	0.375347	0.00251258	7446.32	1620.16	22587	7632.6	0.401195	0.0561157	20035.6	2681.14	55319.2	15319.1	No hits found	No description	not assigned
gb_UNIGENE10150	0.378901	0.0185596	139.928	25.3053	430.922	145.093	0.628727	0.0201778	77.3508	13.01	118.406	11.2922	LOC_Os06g02040.1	seed maturation protein putative expressed	other function
gb_UNIGENE4195	0.380344	0.0072741	243.033	20.688	634.435	30.9275	0.586321	0.0214957	426.076	112.261	671.215	113.082	LOC_Os11g40009.2	patatin precursor putative expressed	other function
gb_UNIGENE20287	0.383048	0.000519569	226.54	27.1256	614.465	121.411	0.687334	0.0356243	540.097	36.1432	786.861	49.2885	LOC_Os06g01960.1	retrotransposon protein putative unclassified	other function
gb_UNIGENE16098	0.398138	0.00835886	530.19	69.9209	1309.23	104.977	0.634535	0.0303499	928.642	198.133	1377.12	99.0177	LOC_Os02g38970.2	expressed protein	other function
gb_UNIGENE25818	0.399985	0.0150088	12.7496	2.95397	29.3877	1.86263	0.701199	0.0850949	58.7115	9.70353	82.3976	10.5359	No hits found	No description	not assigned
gb_UNIGENE5664	0.406006	0.0143466	71.2515	5.77379	186.88	39.6217	0.664903	0.034847	159.159	33.0112	233.214	34.6585	LOC_Os06g14810.1	3-ketoacyl-CoA synthase putative expressed	other function
gb_UNIGENE16335	0.407229	0.0177224	60.5404	5.16899	155.3	27.8561	0.917438	0.815048	385.697	97.6624	400.813	73.1483	LOC_Os08g38170.2	GMP synthase putative expressed	other function
gb_UNIGENE14595	0.414392	0.00170032	960.842	211.912	2189.09	207.638	0.76467	0.117648	2275.19	617.791	2813.08	608.581	No hits found	No description	not assigned
gb_UNIGENE24618	0.416714	0.00171299	142.241	26.0787	327.239	38.9292	0.648998	0.518682	5.28099	2.62174	7.03867	0.341902	No hits found	No description	not assigned
gb_UNIGENE21171	0.418451	0.0149429	39.8527	4.39127	98.253	17.4635	0.781181	0.142051	55.9723	6.28395	71.0343	5.23867	LOC_Os10g41230.1	homeobox-leucine zipper protein HAT1 putative expressed	transcription factor
gb_UNIGENE13089	0.420335	0.0329884	47.7443	4.5275	135.006	43.3508	0.804412	0.253505	64.8555	8.72323	82.7508	16.0874	LOC_Os01g12660.1	ATP binding protein putative expressed	other function
gb_UNIGENE3812	0.420457	0.00062997	406.275	29.7894	992.147	135.101	0.782159	0.170748	1526.16	434.473	1991.95	583.503	LOC_Os07g48830.1	galactinol synthase 3 putative expressed	other function
gb_UNIGENE6484	0.421267	0.00106299	4392.13	600.127	10197.7	697.005	0.717277	0.0608177	8567.82	1890.33	12264.9	3061.7	LOC_Os08g10080.1	NAC domain-containing protein 21/22 putative expressed	other function
gb_UNIGENE16221	0.422792	0.00670407	730.978	109.913	1699.2	161.804	0.521494	0.0863375	1417.48	317.814	2549.65	208.896	LOC_Os09g32670.1	protein capI putative expressed	other function
gb_UNIGENE20602	0.424866	0.0021436	3886.85	354.255	9108.68	645.547	0.509691	0.00667561	5659.16	812.431	11100.6	1591.45	No hits found	No description	not assigned
gb_UNIGENE7968	0.430046	0.0317424	305.052	95.0838	892.227	379.011	0.504963	0.360241	104.222	47.9366	145.424	20.9576	LOC_Os04g33920.1	LTPL102 - Protease inhibitor/seed storage/LTP family protein precursor, expressed	transport
gb_UNIGENE13690	0.431658	0.000812819	2542.46	209.64	5926.87	572.902	0.740538	0.0538678	6923.11	777.303	9253.73	665.368	LOC_Os05g32970.1	expressed protein	other function
gb_UNIGENE2672	0.432443	0.008526	22046.8	2014.61	51407.2	6220.09	0.671777	0.022201	39070.4	4224.19	57084.6	1325.53	LOC_Os06g48180.1	xyloglucan endotransglucosylase/hydrolase protein 23 precursor putative expressed	signal perception and transduction
gb_UNIGENE12060	0.436778	0.0103538	81.4184	6.71743	186.513	9.4158	0.588797	0.0205723	213.465	19.7745	358.983	17.1234	LOC_Os03g51970.1	growth-regulating factor 1 putative expressed	response to stress/stumulus
gb_UNIGENE5135	0.439271	0.00599159	10880.7	1441.9	24160.3	961.74	0.858507	0.452357	21195.5	3727.37	24579.9	4734.85	LOC_Os04g58280.2	stem-specific protein TSJT1 putative expressed	response to stress/stumulus
gb_UNIGENE15559	0.441718	0.0109103	202.557	15.5939	480.552	83.5648	0.533106	0.0662925	301.987	61.7243	552.517	87.2558	LOC_Os01g65380.1	patellin-5 putative expressed	transport
gb_UNIGENE1576	0.450884	0.00156912	5089.23	1178.63	12555.3	4122.93	0.38693	0.0743215	14354.9	1924.46	43476.6	14141.9	No hits found	No description	not assigned
gb_UNIGENE4062	0.454134	0.00255732	573.249	48.717	1295.19	170.868	0.56733	0.00695351	942.992	77.176	1703.38	225.206	LOC_Os04g49680.1	expressed protein	other function
gb_UNIGENE5236	0.455053	0.00131941	4450.37	1081.97	9232.85	1485.95	0.786765	0.126203	4726.38	1433.4	5477.14	1106.33	LOC_Os07g48510.1	thioredoxin-like 1 putative expressed	other function
gb_UNIGENE11524	0.455767	0.0131697	21406.1	5052.07	43181.2	3076.16	0.733075	0.114934	28126.6	6394.03	39562.1	10841.7	LOC_Os07g37290.1	hypothetical protein	other function
gb_UNIGENE16751	0.455878	0.00406035	37.1851	3.823	82.5008	8.49498	0.703728	0.0536554	64.8534	10.8394	93.9703	19.468	LOC_Os01g67950.1	BCL-2 binding anthanogene-1 putative expressed	other function
gb_UNIGENE7047	0.456425	0.0190957	73.3482	10.2265	159.285	17.08	0.647438	0.0361507	130.526	12.317	199.795	12.1075	LOC_Os07g18750.1	LTPL42 - Protease inhibitor/seed storage/LTP family protein precursor, expressed	transport
gb_UNIGENE9457	0.457325	0.00217313	38.2201	6.54454	80.6749	4.93544	0.81233	0.430423	84.6754	10.4104	112.068	26.7898	LOC_Os10g39770.1	RING-H2 finger protein ATL2B putative expressed	transcription factor
gb_UNIGENE2899	0.459418	0.0216931	461.042	85.3267	951.995	108.675	0.512942	0.162001	7.92103	3.21166	14.0508	3.10999	No hits found	No description	not assigned
gb_UNIGENE8578	0.466501	0.00144658	1941.4	165.826	4122.97	72.7959	0.566329	0.00320979	3440.66	247.286	6109.63	535.843	LOC_Os04g23440.1	helix-loop-helix DNA-binding domain containing protein	transcription factor	HLH
gb_UNIGENE11283	0.466847	0.00717232	294.516	46.0077	606.036	26.9129	0.790979	0.242747	764.231	216.601	894.533	193.095	LOC_Os03g42600.1	expressed protein	other function
gb_UNIGENE2764	0.470438	0.0102957	2902.67	588.647	6325.09	1455.6	0.664623	0.225215	3461.49	1063.32	6032.86	2253.16	LOC_Os04g58200.1	protochlorophyllide reductase A chloroplast precursor putative expressed	other function
gb_UNIGENE9788	0.470893	0.00112305	182.887	14.6683	394.657	49.1221	0.702472	0.0540347	261.123	34.0334	362.41	21.0156	LOC_Os09g15480.1	Ser/Thr-rich protein T10 in DGCR region putative expressed	other function
gb_UNIGENE14925	0.473001	0.00165136	412.539	52.1914	851.841	18.5174	0.574243	0.0817161	803.103	219.521	1238.47	87.6057	LOC_Os04g45834.2	expressed protein	other function
gb_UNIGENE3120	0.473789	0.0114023	11335	856.405	23909.9	887.127	0.905663	0.619825	21356.1	4534.89	22193.2	621.9	LOC_Os01g13210.2	DREPP4 protein putative expressed	other function
gb_UNIGENE3375	0.475086	0.00759062	2253.8	163.887	4719.52	148.683	0.720236	0.058116	4955.82	893.085	6610.71	600.09	LOC_Os09g23350.1	ATTPS6 putative expressed	other function
gb_UNIGENE5688	0.475271	0.0114763	2572.74	207.468	5438.99	333.781	0.691681	0.036233	2783.35	197.89	4044.39	266.774	LOC_Os01g09620.2	nucleic acid binding protein putative expressed	transcription factor
gb_UNIGENE5687	0.476703	0.0109316	4047.8	327.79	8487.38	241.821	0.698802	0.0377808	4433.23	310.61	6390.5	480.647	LOC_Os05g10670.1	zinc finger C-x8-C-x5-C-x3-H type family protein expressed	transcription factor
gb_UNIGENE22050	0.478022	0.0117542	310.898	29.3176	662.932	94.3419	0.728979	0.261707	939.163	133.604	1272.37	148.529	LOC_Os03g43650.1	leucine-rich repeat receptor protein kinase EXS precursor putative expressed	other function
gb_UNIGENE19535	0.478316	0.0106343	383.217	66.8124	781.679	97.0489	0.701073	0.0162591	424.29	40.4532	598.237	23.0491	LOC_Os02g30380.1	expressed protein	other function
gb_UNIGENE9877	0.48319	0.0108268	419.619	47.5847	892.551	154.948	0.71345	0.0366831	930.746	172.612	1250.03	93.6607	LOC_Os03g02920.1	peroxidase 66 precursor putative expressed	oxydative burst
gb_UNIGENE13161	0.483332	0.0118136	337.158	28.7087	693.307	38.2134	0.720819	0.0558977	351.935	70.4767	462.537	39.9848	LOC_Os05g46040.1	protein phosphatase 2C ABI2 putative expressed	other function
gb_UNIGENE20427	0.483459	0.00637213	346.354	44.5549	704.416	42.972	0.791066	0.099431	269.52	59.0819	348.86	81.5313	LOC_Os01g65510.1	F-box protein interaction domain containing protein expressed	other function
gb_UNIGENE19870	0.485776	0.0114894	277.706	58.0365	579.448	131.814	0.907601	0.390599	65.1161	7.66729	71.2903	6.73211	LOC_Os11g29780.1	plant-specific domain TIGR01627 family protein expressed	other function
gb_UNIGENE9742	0.488565	0.011759	207.293	15.8259	424.663	22.7966	0.809256	0.144099	1335.35	222.745	1588.14	71.644	LOC_Os01g67190.1	ribonuclease 2 precursor putative expressed	other function
gb_UNIGENE20819	0.488951	0.019778	68.8837	5.3564	154.076	37.4342	0.525132	0.0992817	134.549	37.038	228.641	11.0377	LOC_Os03g20450.1	ATP binding protein putative expressed	signal perception and transduction
gb_UNIGENE9757	0.489771	0.0123054	89.2784	9.75644	184.396	25.4519	0.660844	0.026388	220.671	32.9583	324.609	20.4787	LOC_Os04g38720.1	NAC domain protein NAC5 putative expressed	other function
gb_UNIGENE20987	0.490758	0.00397178	1457.14	171.65	2969.14	380.823	0.753882	0.122342	445.783	135.579	537.653	73.5687	LOC_Os03g58300.1	indole-3-glycerol phosphate lyase chloroplast precursor putative expressed	Phenylalanine, tyrosine and tryptophan biosynthesis
gb_UNIGENE4772	0.491709	0.0121957	81380	6784.38	166384	11048.9	0.814176	0.100687	113927	8761.18	139452	3085.2	LOC_Os01g01340.2	light-induced protein 1-like putative expressed	other function
gb_UNIGENE3112	0.495203	0.00261521	15835.4	1696.49	32593.5	5152.52	0.742525	0.103897	26481.5	6918.59	33028.7	3174.82	LOC_Os03g55850.1	cold acclimation protein COR413-PM1 putative expressed	other function
gb_UNIGENE3429	0.495606	0.00971813	33.9103	5.11111	70.0107	12.4716	0.875635	0.443361	130.781	11.0976	152.7	24.0286	LOC_Os07g08160.1	early light-induced protein chloroplast precursor putative expressed	response to stress/stumulus
gb_UNIGENE18690	0.497113	0.0119042	197.211	33.4855	409.609	90.8595	0.590108	0.0564492	361.183	77.0878	579.049	36.8777	LOC_Os07g02200.1	blue copper protein precursor putative expressed	other function
gb_UNIGENE481	0.498123	0.011241	33.8934	7.53313	70.4828	19.7335	0.853679	0.815998	3.92082	2.72674	4.52968	0.818502	LOC_Os03g28330.4	sucrose synthase 2 putative expressed	other function
gb_UNIGENE19596	0.498142	0.00137098	1808.58	196.909	3746.6	660.136	0.523567	0.013717	1899.51	346.937	3620.96	632.436	No hits found	No description	not assigned
gb_UNIGENE197	0.498569	0.00226535	104.384	13.0778	213.81	37.7214	0.916331	0.687467	458.267	62.8299	491.084	36.9026	LOC_Os05g38740.1	histone H4 putative expressed	other function
gb_UNIGENE17324	0.499206	0.010332	82.3855	8.00846	166.621	21.1948	0.590102	0.0513548	90.4863	17.1382	171.777	54.2649	LOC_Os02g44090.1	expressed protein	other function
gb_UNIGENE5274	0.506455	0.0162595	300.061	30.9166	633.638	143.512	0.679749	0.0760775	647.286	118.451	910.479	102.238	LOC_Os07g10530.1	carboxyl-terminal peptidase putative expressed	response to stress/stumulus
gb_UNIGENE1138	0.506491	0.00799218	189.673	18.9704	391.054	75.9531	0.705828	0.135478	568.129	120.802	766.57	66.218	LOC_Os01g05900.1	histone H2B.1 putative expressed	other function
gb_UNIGENE24835	0.507922	0.0111262	10095	765.814	20354.3	2716.39	0.682973	0.0350204	14099.9	1783.38	20367.7	1638.18	LOC_Os09g10620.1	seed maturation protein LEA 4 putative	other function
gb_UNIGENE13825	0.511827	0.0322096	71.6525	5.4863	153.265	37.2153	0.678311	0.0893183	185.122	32.3874	262.689	11.6577	LOC_Os06g02019.1	cytochrome P450 88A1 putative expressed	response to stress/stumulus
gb_UNIGENE7155	0.512199	0.0342875	41.026	5.9337	85.4289	20.8115	0.726986	0.471487	71.8585	19.4656	93.9721	17.1636	LOC_Os05g48270.1	auxin-responsive protein, putative, expressed	hormone-related
gb_UNIGENE16827	0.516417	0.00258374	719.145	91.7562	1453.24	301.136	0.612437	0.0149637	886.385	65.7861	1454.51	101.149	LOC_Os01g54050.1	histidine-containing phosphotransfer protein 4 putative expressed	signal perception and transduction
gb_UNIGENE1147	0.516458	0.017472	281.623	30.2985	593.24	149.938	0.70313	0.174547	919.576	145.489	1290.25	150.689	LOC_Os05g49860.1	histone H2B.2 putative expressed	other function
gb_UNIGENE2630	0.526294	0.00321509	3224.57	397.065	6469.86	1421.9	0.602971	0.0194312	6063.54	814.557	9792.68	362.558	LOC_Os05g09580.1	expressed protein	other function
gb_UNIGENE18076	0.528032	0.00522711	107.402	30.2862	220.3	73.5942	0.619122	0.186192	24.8838	5.39787	52.1904	21.657	No hits found	No description	not assigned
gb_UNIGENE5487	0.532512	0.00650503	9352.35	1899.01	18749.7	5144.61	0.827392	0.116797	14703.9	2636.91	17106.8	1561.32	LOC_Os03g48626.2	expressed protein	other function
gb_UNIGENE8208	0.402432	0.000814264	239.664	19.6868	614.516	101.512	0.937773	0.796231	474.281	146.249	448.028	28.5108	LOC_Os01g65880.1	seven-transmembrane-domain protein 1 putative expressed	other function
gb_UNIGENE11477	0.41695	0.000875756	439.082	100.608	1011.2	174.576	1.01368	0.97319	358.591	167.495	259.721	25.7288	LOC_Os07g05360.1	photosystem II 10 kDa polypeptide chloroplast precursor putative expressed	other function
gb_UNIGENE2783	0.431962	0.00259444	18317.6	3760.58	40369.4	3692.41	1.08112	0.678573	29655.6	6010.31	26037.5	1060.05	LOC_Os05g51570.1	vacuolar processing enzyme precursor putative expressed	other function
gb_UNIGENE16714	0.157182	0.0112795	46.4024	31.0426	170.067	50.1487	0.911772	0.876476	17.0262	6.89255	16.5974	6.1013	LOC_Os01g73110.1	expressed protein	other function
gb_UNIGENE8987	0.329383	0.0245737	2940.02	1557.42	6315.45	1662.97	0.859498	0.670817	8304.74	3936.69	7115.5	1788.46	LOC_Os03g51030.3	phytochrome A putative expressed	signal perception and transduction
Note: 1) Regular text and text in italics indicate that expression changes (Ph-infected vs. mock) from Vada and L94 were significant at FC>2 and FDR<0.05 respectively; bold text indicates expression changes were significant in both lines.
Note: 2) Unigene ID was derived from HarvEST assembley #25; ratio= normalised signal intensity ratio of Ph-infected/mock-inoculated (average of four biological replicates); P-values were calculated on log ratios of four replicates; Ph-infected, Mock-inoculated=average singal intensity of four biological replicates from Ph-infected snf Mock-inoculated respectively; SEM=standard error of mean. Data…
