# Supplementary material for: Differential gene expression in nearly isogenic lines with QTL for partial resistance to Puccinia hordei in barley
Source: BMC Genomics. 2010 Nov 11;11:629. doi: 10.1186/1471-2164-11-629 (PMC3018140; doi:10.1186/1471-2164-11-629)
Supplement: Additional file 2 — Table S2. Expression information of resistant/susceptible line-specific and Ph-responsive genes. [file 1471-2164-11-629-S2.XLSX]

## Sheet: Sheet1
Table S2. Expression information of Vada (resistant)/L94 (susceptible)-specific and Ph-responsive genes
Vada (resistant)-specific genes
	L94						Vada
Hv25-Unigene ID	Ratio	P-value	Ph-infected	SEM	Mock-inoculated	SEM	Ratio	P-value	Ph-infected	SEM	Mock-inoculated	SEM	Rice homologue	Annotated function
gb_UNIGENE6576	0.914499	0.890946	4.01317	2.39448	4.2831	0.518598	12.0408	0.000139293	114.216	22.0958	9.83012	2.14178	LOC_Os11g37950.1	win2 precursor putative expressed
gb_UNIGENE2123	1.07163	0.906515	5.02378	3.09713	4.71144	0.589454	7.96358	5.705e-05	1711.96	620.901	256.189	112.739	LOC_Os07g48050.1	peroxidase precursor putative expressed
gb_UNIGENE9234	0.832358	0.223269	60.3827	9.35278	71.4995	7.91169	5.1696	0.00398158	7958.98	2508.44	1498.89	440.24	No hits found	No description
gb_UNIGENE1179	0.748408	0.394787	20.7892	5.00856	24.6039	2.86738	4.84561	0.00432453	2950.68	942.438	574.586	156.187	LOC_Os08g38300.1	histone H2B.2 putative expressed
gb_UNIGENE12524	1.03442	0.958533	4.83402	2.40606	4.29999	0.474593	4.42602	0.000243743	161.386	21.2727	37.2779	6.89449	LOC_Os05g08830.1	hypothetical protein
gb_UNIGENE26313	1.06185	0.818606	518.996	37.0377	538.063	131.455	3.89567	0.00455286	735.389	77.3075	186.957	13.4803	LOC_Os09g26960.1	flavonoid 3-monooxygenase putative expressed
gb_UNIGENE25635	0.750844	0.654283	3.7843	2.05152	4.87539	0.429737	3.67407	0.000198505	287.633	40.8217	80.7992	16.051	No hits found	No description
gb_UNIGENE23000	1.14421	0.836571	6.52071	3.25188	4.22224	0.363329	3.1544	0.00114105	512.266	93.4973	165.689	32.6975	No hits found	No description
gb_UNIGENE10898	0.897081	0.861152	4.4724	2.60265	4.93469	0.697935	3.05995	0.00421474	523.987	211.722	164.915	62.4615	LOC_Os02g13380.1	early nodulin 93 putative expressed
gb_UNIGENE4666	1.03201	0.951004	4.46511	2.34186	4.48207	0.754047	2.63978	0.000893207	49916.2	4112.57	18933.1	1568.23	LOC_Os02g40200.2	receptor-like protein kinase precursor putative expressed
gb_UNIGENE13253	1.1287	0.831742	4.34692	2.52567	3.81595	0.351352	2.61272	0.000596886	5037.63	619.722	1926.47	229.029	LOC_Os04g22120.1	protein kinase putative expressed
gb_UNIGENE2788	0.931571	0.912757	3.13344	1.82547	3.25474	0.314769	2.51349	0.0068064	10758.7	4011.62	4216.61	1312.04	LOC_Os12g43450.1	pathogenesis-related protein precursor putative expressed
gb_UNIGENE25874	0.933313	0.433653	1697.69	122.034	1828.46	128.864	2.4557	0.0074964	5146.28	792.282	2044.42	174.019	No hits found	No description
gb_UNIGENE7751	0.902049	0.874808	4.18531	2.53405	4.56002	0.627774	2.25939	0.00899879	6417.68	516.193	2846.41	151.256	LOC_Os01g03030.1	alanyl-tRNA synthetase putative expressed
gb_UNIGENE7498	1.25662	0.54614	185.028	68.3241	126	7.08474	2.25232	0.00130875	227.823	47.9001	97.7749	14.4591	LOC_Os03g08940.1	conserved hypothetical protein
gb_UNIGENE9827	0.917865	0.895165	4.0066	2.41832	4.25939	0.470033	2.25197	0.0108231	190.298	25.2001	83.6462	8.06127	LOC_Os08g31410.7	sulfate transporter 1.2 putative expressed
gb_UNIGENE6238	1.21469	0.720023	4.95899	2.98492	4.06431	0.477717	2.23179	0.00566151	79.5329	12.4476	39.6382	11.3426	LOC_Os01g27210.1	glutathione S-transferase IV putative expressed
gb_UNIGENE9924	0.644689	0.272961	44.7742	6.65553	74.0773	17.7183	2.16487	0.00646542	80.953	13.8315	36.9388	5.77432	LOC_Os03g07450.3	homeobox-leucine zipper protein HAT7 putative expressed
gb_UNIGENE6205	1.2005	0.657999	7.73965	3.86323	6.1652	0.721292	2.06781	0.0112938	7037.09	702.206	3379.66	243.157	LOC_Os02g40200.2	receptor-like protein kinase precursor putative expressed
gb_UNIGENE19604	0.909446	0.884576	4.1247	2.52766	4.44264	0.531874	2.05137	0.0125587	400.13	71.3522	197.682	37.9784	No hits found	No description
gb_UNIGENE22666	0.874608	0.682629	187.084	79.8461	180.722	30.0848	2.01606	0.0267414	45.2655	6.73328	22.4958	3.07154	LOC_Os07g07930.1	lipid transfer protein putative expressed
gb_UNIGENE447	0.98699	0.948768	3848.07	877.314	4160.98	1174.06	0.196729	0.0345234	187.692	87.1387	1433.11	739.709	LOC_Os12g36210.1	subtilisin-chymotrypsin inhibitor CI-1B putative expressed
gb_UNIGENE1010	1.00532	0.979173	12308	2652.3	13372.9	3994.87	0.185415	0.0259449	714.219	423.727	5063.15	2641.23	LOC_Os12g36210.1	subtilisin-chymotrypsin inhibitor CI-1B putative expressed
gb_UNIGENE2087	0.644054	0.041874	58.5353	9.93602	86.8682	3.70765	3.76104	0.0261259	135.333	54.4002	29.1992	5.25326	LOC_Os01g03380.1	Bowman-Birk type bran trypsin inhibitor precursor putative expressed
L94 (susceptible)-specific genes
gb_UNIGENE26496	10.6229	0.00602973	1558.05	244.538	202.23	85.9731	1.04204	0.924205	16.4397	6.02518	18.0746	8.54756	No hits found	No description
gb_UNIGENE1469	7.24887	0.00887671	61.8781	21.6928	6.94026	1.09566	1.13992	0.818499	6.47808	4.44514	5.75768	1.10664	No hits found	No description
gb_UNIGENE1432	4.97407	0.000510023	73.6996	33.8099	11.7798	3.55753	1.15655	0.780458	9.12009	3.9076	7.57581	1.56002	LOC_Os10g39610.2	expressed protein
gb_UNIGENE25306	4.1581	0.00568516	61.4097	14.2001	15.1768	3.73687	0.99918	0.998431	5.47231	2.69899	6.60206	2.4243	LOC_Os07g34980.1	protein kinase domain containing protein
gb_UNIGENE17576	4.07507	0.00108123	61.8539	8.907	16.4879	3.95925	1.09509	0.874779	5.88025	3.91898	5.72128	1.14631	LOC_Os01g71740.1	amino-acid permease C584.13 putative expressed
gb_UNIGENE23889	3.82823	0.00441571	3462.76	539.25	932.227	191.529	1.07353	0.573941	3172.5	250.073	2947.17	199.346	LOC_Os04g30490.1	transparent testa 12 protein putative expressed
gb_UNIGENE10058	3.55791	0.029375	60.0606	12.8822	20.6766	9.87281	0.725229	0.293894	16.728	4.63224	19.8218	2.36393	LOC_Os06g06230.1	carboxylic ester hydrolase/ hydrolase acting on ester bonds putative
gb_UNIGENE572	3.40884	0.0134265	202.265	65.675	80.6516	36.9239	0.831485	0.235019	783.668	60.6722	952.062	98.1769	LOC_Os01g06740.1	protein synthesis inhibitor I putative expressed
gb_UNIGENE10409	3.14496	0.00790984	78.7695	17.0986	24.7354	4.94562	1.42767	0.508954	8.44717	4.95238	5.39943	0.97675	No hits found	No description
gb_UNIGENE11129	3.02812	0.00822374	42.1776	7.03009	16.4001	4.78111	0.879395	0.844026	5.02226	3.47573	5.73562	0.916978	LOC_Os07g42250.1	strictosidine synthase 1 precursor putative expressed
gb_UNIGENE4844	2.89716	0.00428416	56.6152	8.52474	21.1001	4.25189	1.15359	0.676765	16.8474	5.05071	15.1807	2.43534	LOC_Os03g10110.1	preproMP73 putative expressed
gb_UNIGENE15316	2.83689	0.00680945	1260.93	212.202	435.683	54.5494	1.08569	0.638366	639.669	49.6103	592.747	58.0433	LOC_Os06g40210.1	expressed protein
gb_UNIGENE6920	2.64926	0.000990916	874.731	205.257	366.801	126.279	1.08188	0.62448	351.686	78.9438	304.34	25.912	LOC_Os04g32920.5	potassium transporter 1 putative expressed
gb_UNIGENE21775	2.47023	0.0075735	3942.81	369.18	1624.53	231.501	0.861497	0.826141	4.39568	3.0732	4.99202	0.900433	LOC_Os05g44340.1	heat shock protein 101 putative expressed
gb_UNIGENE22075	2.45065	0.0018676	119.04	40.9321	50.3311	18.0142	1.12558	0.751538	26.5263	12.7108	15.95	4.12275	LOC_Os05g38940.1	hypothetical protein
gb_UNIGENE15264	2.39507	0.00558202	45.7423	8.17361	18.0866	1.03154	1.0314	0.955368	5.32623	3.31831	5.59175	1.30095	LOC_Os01g72160.1	glutathione S-transferase putative expressed
gb_UNIGENE7897	2.36021	0.00864896	922.987	234.555	386.69	94.5831	0.900284	0.278587	1574.41	253.888	1814.06	395.722	LOC_Os01g65110.1	POT family protein expressed
gb_UNIGENE3670	2.16624	0.0199603	18.8769	6.46269	9.14474	3.63307	1.52236	0.597541	92.3381	69.1484	22.619	4.69023	LOC_Os07g01710.1	phytosulfokine receptor precursor putative expressed
gb_UNIGENE7224	2.13751	0.0107696	225.097	18.299	106.157	8.29165	0.856157	0.819971	4.90054	3.371	5.64433	1.03021	No hits found	No description
gb_UNIGENE18801	2.12115	0.0215373	57.4672	5.77988	27.9831	4.76472	0.819733	0.168352	63.0474	9.69703	78.2581	13.8758	LOC_Os01g70820.1	expressed protein
gb_UNIGENE10472	2.09728	0.0111759	8936.91	976.614	4199.19	263.421	1.04261	0.750685	3584.31	411.478	3367.98	165.29	LOC_Os04g46220.1	ethylene-responsive transcription factor 2 putative expressed
gb_UNIGENE11604	2.04083	0.00903045	94.6859	13.1969	45.2469	2.38927	0.943981	0.515477	237.298	30.1548	248.836	25.8924	LOC_Os02g14590.1	hydroquinone glucosyltransferase putative
gb_UNIGENE197	0.498569	0.00226535	104.384	13.0778	213.81	37.7214	0.916331	0.687467	458.267	62.8299	491.084	36.9026	LOC_Os05g38740.1	histone H4 putative expressed
gb_UNIGENE481	0.498123	0.011241	33.8934	7.53313	70.4828	19.7335	0.853679	0.815998	3.92082	2.72674	4.52968	0.818502	LOC_Os03g28330.4	sucrose synthase 2 putative expressed
gb_UNIGENE3120	0.473789	0.0114023	11335	856.405	23909.9	887.127	0.905663	0.619825	21356.1	4534.89	22193.2	621.9	LOC_Os01g13210.2	DREPP4 protein putative expressed
gb_UNIGENE2783	0.431962	0.00259444	18317.6	3760.58	40369.4	3692.41	1.08112	0.678573	29655.6	6010.31	26037.5	1060.05	LOC_Os05g51570.1	vacuolar processing enzyme precursor putative expressed
gb_UNIGENE11477	0.41695	0.000875756	439.082	100.608	1011.2	174.576	1.01368	0.97319	358.591	167.495	259.721	25.7288	LOC_Os07g05360.1	photosystem II 10 kDa polypeptide chloroplast precursor putative expressed
gb_UNIGENE24618	0.416714	0.00171299	142.241	26.0787	327.239	38.9292	0.648998	0.518682	5.28099	2.62174	7.03867	0.341902	No hits found	No description
gb_UNIGENE16335	0.407229	0.0177224	60.5404	5.16899	155.3	27.8561	0.917438	0.815048	385.697	97.6624	400.813	73.1483	LOC_Os08g38170.2	GMP synthase putative expressed
gb_UNIGENE8208	0.402432	0.000814264	239.664	19.6868	614.516	101.512	0.937773	0.796231	474.281	146.249	448.028	28.5108	LOC_Os01g65880.1	seven-transmembrane-domain protein 1 putative expressed
gb_UNIGENE10894	0.36678	0.0122793	19.562	3.04813	58.6599	16.2343	0.901183	0.696026	17.2918	4.17943	19.2173	1.48276	No hits found	No description
gb_UNIGENE8987	0.329383	0.0245737	2940.02	1557.42	6315.45	1662.97	0.859498	0.670817	8304.74	3936.69	7115.5	1788.46	LOC_Os03g51030.3	phytochrome A putative expressed
gb_UNIGENE22901	0.306654	0.00996791	21.093	3.91179	73.0621	18.2831	0.871936	0.839557	3.95609	2.80979	4.54414	0.87251	No hits found	No description
gb_UNIGENE16714	0.157182	0.0112795	46.4024	31.0426	170.067	50.1487	0.911772	0.876476	17.0262	6.89255	16.5974	6.1013	LOC_Os01g73110.1	expressed protein
Note: 1) Regular text and text in italics indicate that expression changes (Ph-infected vs. Mock-inoculated) from Vada and L94 were significant at FC>2 and FDR<0.05 respectively;
Note: 2) Unigene ID was derived from HarvEST assembley #25; ratio= normalised signal intensity ratio of Ph-infected/mock-inoculated (average of four biological replicates); P-values were calculated on log ratios of four replicates; Ph-infected, Mock control=average singal intensity of four biological replicates from Ph-infected and Mock-inoculated respectively; SEM=standard error of mean. Data sh…
