# Supplementary material for: Differential gene expression in nearly isogenic lines with QTL for partial resistance to Puccinia hordei in barley
Source: BMC Genomics. 2010 Nov 11;11:629. doi: 10.1186/1471-2164-11-629 (PMC3018140; doi:10.1186/1471-2164-11-629)
Supplement: Additional file 3 — Table S3. Expression of the resistant/susceptible line-specific genes (upper/lower panel) reproduced as Ph-responsive genes in St and Mx. [file 1471-2164-11-629-S3.XLSX]

## Sheet: Sheet1
Table S3. Expression of the resistant/susceptible line-specific genes (upper/lower panel) reproduced as Ph-responsive genes in St and Mx
	L94			Vada			Ph-infected DE			Steptoe			Morex			Ph-infected DE
	(Ph-infected vs. Mock-inoculated)			(Ph-infected vs. Mock-inoculated)			(L94 vs. Vada)			(Ph-infected vs. Mock-inoculated)			(Ph-infected vs. Mock-inoculated)			(Mx vs. St)
Hv25-Unigene ID	P	Ph	Mock	P	Ph	Mock	P	Vada	L94	P	Ph	Mock	P	Ph	Mock	P	Mx	St	Annotated function
UNIGENE6576	0.89095	4	4	0.00014	114	10	0.00116	335	14	0.00082	21638	1331	0.00117	18534	735	0.52679	15567	21455	win2 precursor
UNIGENE2123	0.90651	5	5	6e-05	1712	256	0.00039	937	28	0.0022	4068	269	0.88168	30	35	4e-05	167	4161	peroxidase precursor
UNIGENE9234	0.22327	60	71	0.00398	7959	1499	4e-05	9033	156	0.00098	41071	3075	-	-	-	0.00025	834	38672	No description
UNIGENE1179	0.39479	21	25	0.00432	2951	575	0.00051	3580	97	0.00068	18283	1828	-	-	-	0.00019	614	15535	histone H2B.2
UNIGENE12524	0.95853	5	4	0.00024	161	37	0.00052	111	15	0.00166	356	78	0.01595	342	229	0.33697	349	324	hypothetical protein
UNIGENE26313	0.81861	519	538	0.00455	735	187	0.13498	741	520	0.01226	937	300	0.0193	476	214	0.03172	525	1008	flavonoid 3-monooxygenase
UNIGENE25635	0.65428	4	5	0.0002	288	81	0.00043	153	10	0.00025	505	84	0.91336	50	56	0.00016	58	521	No description
UNIGENE10898	0.86115	4	5	0.00421	524	165	0.03674	671	162	0.00326	2394	879	0.00766	891	348	0.01044	1051	2368	early nodulin 93
UNIGENE13253	0.83174	4	4	0.0006	5038	1926	1e-05	2240	136	0.00017	2039	215	0.1389	43	33	2e-05	181	1859	protein kinase
UNIGENE7751	0.87481	4	5	0.009	6418	2846	0.00071	2256	80	0.00033	2534	769	0.00019	2275	675	0.3003	2689	2958	alanyl-tRNA synthetase
UNIGENE9827	0.89516	4	4	0.01082	190	84	0.00033	95	10	0.04572	35	14	0.00376	225	56	0.00431	187	29	sulfate transporter 1.2
UNIGENE6205	0.658	8	6	0.01129	7037	3380	0.00036	11258	364	9e-05	16201	2506	-	-	-	0.00038	430	13002	receptor-like protein kinase precursor
UNIGENE19604	0.88458	4	4	0.01256	400	198	0.01091	247	38	-	-	-	0.00147	361	128	0.00208	363	64	No description
UNIGENE11129	0.00822	42	16	0.84403	5	6	7e-05	50	383	0.02042	108	27	0.001	74	16	0.17087	64	79	strictosidine synthase 1 precursor
UNIGENE15316	0.00681	1261	436	0.63837	640	593	0.00929	3696	6120	0.00194	7793	3376	0.0203	5854	3216	0.17433	5525	6148	expressed protein
UNIGENE6920	0.00099	875	367	0.62448	352	304	0.01367	393	822	0.00956	949	412	0.01923	761	381	0.07655	719	815	potassium transporter 1
UNIGENE21775	0.00757	3943	1625	0.82614	4	5	0.00021	31	1301	5e-05	141	15	-	-	-	0.02102	-7	162	heat shock protein 101
UNIGENE16335	0.01772	61	155	0.81505	386	401	0.00125	512	194	0.07088	530	1168	0.00669	109	257	0.0992	183	498	GMP synthase
UNIGENE22901	0.00997	21	73	0.83956	4	5	0.2671	14	34	0.64005	38	43	0.02741	37	88	0.16385	38	27	No description
Note : 1) Abbreviation, P=t-test p value of difference between the two samples compared; Ph=Ph-infected; Mock=Mock-inoculated; DE=differential expression;
2) Values in the column of Ph and Mock were signal intensity in average from four biological replicates;
3) Data in columns of L94, Vada, Ph-infected DE (L94 vs. Vada) were generated in the current experiment from array slides 1 and 2 (Table 2) respectively; data in columns of Steptoe, Morex, and Ph-infected DE (Mx vs. St) were adopted from the previously study [31] (Chen et al. 2010); those highlighted in bold indicate significant differential expression between St and Mx [31]. (Chen et al. 2010).
