# Supplementary material for: Differential gene expression in nearly isogenic lines with QTL for partial resistance to Puccinia hordei in barley
Source: BMC Genomics. 2010 Nov 11;11:629. doi: 10.1186/1471-2164-11-629 (PMC3018140; doi:10.1186/1471-2164-11-629)
Supplement: Additional file 4 — Table S4. Genome-wide differentially expressed genes in Ph-infected seedlings between Vada and L94. [file 1471-2164-11-629-S4.XLSX]

## Sheet: Sheet1
Table S4. Differentially expressed genes in Ph-infected seedlings between Vada and L94
Hv25-Unigene ID	Ratio (Vada/L94)	P-value	Vada	SEM	L94	SEM	Rice homologue	Functional annotation	Ph-responsive
gb_UNIGENE9214	96.0376	9.12087e-06	968.214	71.8693	10	0	No hits found	No description
gb_UNIGENE13693	60.9173	5.96235e-05	721.296	48.12	12.0212	1.53213	LOC_Os01g02760.1	receptor-like kinase putative expressed
gb_UNIGENE21059	59.9028	0.000266923	923.953	126.371	16.3832	4.38487	No hits found	No description
gb_UNIGENE17910	59.7001	0.0013043	1566.88	88.857	30.0289	7.58089	No hits found	No description
gb_UNIGENE26580	59.5752	0.000121496	1543.51	188.601	28.1214	6.63032	No hits found	No description
gb_UNIGENE22516	58.2444	0.000253462	1884.92	207.178	33.5151	5.47429	LOC_Os11g39370.2	BRASSINOSTEROID INSENSITIVE 1-associated receptor kinase 1 precursor putative expressed
gb_UNIGENE4264	57.7564	0.000806968	1390.26	66.5656	26.8414	6.12657	LOC_Os08g09100.1	expressed protein
gb_UNIGENE9234	56.5737	4.26378e-05	9033.33	2243.88	156.122	31.8623	No hits found	No description	Ph-responsive
gb_UNIGENE2804	46.8491	0.000146624	6690.96	466.599	147.495	24.3288	LOC_Os03g12450.1	nucleoporin putative expressed
gb_UNIGENE19617	44.0777	0.000192121	571.372	35.1416	13.4779	2.4284	No hits found	No description
gb_UNIGENE1179	41.6183	0.000511912	3580.45	950.33	96.9096	28.6421	LOC_Os08g38300.1	histone H2B.2 putative expressed	Ph-responsive
gb_UNIGENE9928	40.8857	0.000266378	4510.47	462.312	113.956	21.3275	LOC_Os02g02390.1	RNA binding protein putative expressed
gb_UNIGENE14364	40.8799	0.00034394	2936.82	191.37	78.9933	21.3877	LOC_Os06g10770.1	aminoacylase-1 putative expressed
gb_UNIGENE18557	39.621	6.12757e-05	1641.62	140.318	43.0296	8.13307	No hits found	No description
gb_UNIGENE20482	37.0473	0.000549219	585.168	58.2486	17.7637	5.53592	No hits found	No description
gb_UNIGENE7984	36.7524	0.00074672	2723.86	199.144	80.5959	18.7275	No hits found	No description
gb_UNIGENE2810	36.5439	0.000100095	14391.3	861.689	406.735	64.1329	LOC_Os03g12450.1	nucleoporin putative expressed
gb_UNIGENE10144	36.4428	0.000192365	11218.3	505.427	318.972	50.7021	LOC_Os04g55180.2	catalytic/ hydrolase putative expressed
gb_UNIGENE21492	35.5474	6.06888e-05	361.697	38.7036	10	0	No hits found	No description
gb_UNIGENE18068	34.7629	0.000884066	452.331	20.3308	14.367	4.20188	LOC_Os06g34190.1	hypothetical protein
gb_UNIGENE16530	34.1933	0.000223792	8967.35	721.902	272.901	50.2425	LOC_Os03g56869.1	ribose-5-phosphate isomerase putative expressed
gb_UNIGENE6996	34.0209	0.000200401	9142.87	1061.67	276.638	42.5788	No hits found	No description
gb_UNIGENE24926	33.9263	0.000525636	1585.31	559.228	54.1784	23.8167	LOC_Os06g38340.1	receptor-like protein kinase precursor putative expressed
gb_UNIGENE679	33.6701	2.8872e-06	2002.59	381.838	60.681	13.7494	LOC_Os03g08020.4	elongation factor 1-alpha putative expressed
gb_UNIGENE12701	33.2981	9.19944e-05	1794.67	56.0952	55.5645	7.35488	LOC_Os07g38440.1	regulatory protein DeoR putative expressed
gb_UNIGENE2788	33.2455	8.99547e-05	8660.48	2957.17	285.408	113.007	LOC_Os12g43450.1	pathogenesis-related protein precursor putative expressed	Ph-responsive
gb_UNIGENE20831	33.1661	0.000286277	7180.16	1049.8	230.479	59.8577	LOC_Os01g27360.1	glutathione S-transferase GSTF1 putative expressed
gb_UNIGENE2123	33.0491	0.000390345	936.853	342.168	27.694	10.6204	LOC_Os07g48050.1	peroxidase precursor putative expressed	Ph-responsive
gb_UNIGENE15546	33.0071	0.000787676	409.329	75.4172	12.0338	2.03381	LOC_Os12g43720.1	RXW8 putative expressed
gb_UNIGENE24694	32.82	0.000435889	7725.97	878.764	272.673	101.779	LOC_Os06g37240.1	hypothetical protein
gb_UNIGENE7396	32.0543	0.000386294	1569.88	104.941	52.3309	12.3517	LOC_Os04g44924.1	short-chain dehydrogenase/reductase SDR putative expressed
gb_UNIGENE1302	32.0021	3.43859e-05	2418.29	224.454	76.5559	9.87531	LOC_Os12g42980.2	cysteine synthase putative expressed
gb_UNIGENE7285	31.7129	8.62802e-05	4125.05	328.695	133.391	20.9364	LOC_Os02g03720.1	esterase/lipase/thioesterase family active site protein putative expressed
gb_UNIGENE6205	31.6455	0.000358147	11258	2025.68	364.013	64.2656	LOC_Os02g40200.2	receptor-like protein kinase precursor putative expressed	Ph-responsive
gb_UNIGENE8616	31.0935	7.9475e-05	7148.71	556.122	234.397	33.3477	LOC_Os03g53310.1	suppressor/enhancer of lin-12 protein 9 precursor putative expressed
gb_UNIGENE6811	30.9877	6.23664e-05	378.354	61.0895	12.2591	2.25915	LOC_Os01g02150.1	sulfated surface glycoprotein 185 precursor putative expressed
gb_UNIGENE24637	30.8153	0.000952816	900.445	66.3629	33.4003	8.69183	No hits found	No description
gb_UNIGENE7751	30.382	0.00071187	2256.32	282.466	80.2633	16.9125	LOC_Os01g03030.1	alanyl-tRNA synthetase putative expressed	Ph-responsive
gb_UNIGENE8811	29.8214	0.00247237	908.243	266.598	49.1188	31.8178	LOC_Os10g02880.1	O-methyltransferase ZRP4 putative expressed
gb_UNIGENE1309	29.803	0.000805275	6715.31	782.532	226.518	28.9691	LOC_Os01g74450.1	aquaporin TIP1.2 putative expressed
gb_UNIGENE13039	28.4486	0.000107153	1278.72	97.5971	46.6207	8.84908	LOC_Os01g03190.1	ubiquitin-protein ligase/ zinc ion binding protein putative expressed
gb_UNIGENE5370	28.3458	0.000227103	17514.3	2014.97	623.7	83.4001	LOC_Os04g20164.1	amine oxidase precursor putative expressed
gb_UNIGENE18339	28.1358	0.000967495	1157.32	92.9222	43.1101	7.80657	LOC_Os07g22710.3	CDPK-related protein kinase putative expressed
gb_UNIGENE8865	28.0903	4.24762e-05	1086.53	85.3991	38.5982	2.56431	No hits found	No description
gb_UNIGENE2811	27.2376	7.39178e-05	13254.9	956.792	500.687	79.0364	LOC_Os03g12450.1	nucleoporin putative expressed
gb_UNIGENE347	26.7448	0.000235281	4719.73	460.811	178.448	23.2666	LOC_Os01g52240.1	chlorophyll a-b binding protein 2 chloroplast precursor putative expressed
gb_UNIGENE6576	25.7814	0.00116379	334.758	44.0262	13.7745	3.77451	LOC_Os11g37950.1	win2 precursor putative expressed	Ph-responsive
gb_UNIGENE2809	25.5026	0.0120939	1397.63	189.402	122.61	91.5699	LOC_Os03g12450.1	nucleoporin putative expressed
gb_UNIGENE16645	25.3888	0.000181692	1615.51	247.367	65.917	15.5465	No hits found	No description
gb_UNIGENE8812	25.3129	0.000906039	301.493	49.7965	11.6898	1.6898	LOC_Os10g02880.1	O-methyltransferase ZRP4 putative expressed
gb_UNIGENE4666	25.2671	0.000258178	17260.6	1637.03	725.434	140.932	LOC_Os02g40200.2	receptor-like protein kinase precursor putative expressed	Ph-responsive
gb_UNIGENE6896	24.8592	0.000509165	264.796	58.21	10	0	LOC_Os02g05810.2	expressed protein
gb_UNIGENE2659	24.3035	0.000442469	16778.4	1814.32	715.633	120.351	LOC_Os06g03486.1	expressed protein
gb_UNIGENE7831	24.0115	0.000880886	1320.87	114.213	61.5906	18.7681	LOC_Os01g50760.1	farnesyl pyrophosphate synthetase putative expressed
gb_UNIGENE7914	23.935	0.000440069	21935.6	3851.62	1032.71	338.381	No hits found	No description
gb_UNIGENE9713	23.6377	0.000136218	12247.6	845.986	532.885	79.2253	No hits found	No description
gb_UNIGENE2006	23.146	0.000960665	613.334	54.5351	29.117	8.44242	LOC_Os03g16040.1	17.4 kDa class I heat shock protein 2 putative expressed
gb_UNIGENE2528	23.108	0.000136991	12271.2	886.534	543.444	74.2411	LOC_Os08g06100.1	quercetin 3-O-methyltransferase 1 putative expressed
gb_UNIGENE17471	22.5937	0.00148324	1285.28	81.3817	62.8224	17.6297	LOC_Os12g43720.1	RXW8 putative expressed
gb_UNIGENE6192	22.3092	0.000105165	2358.67	149.361	109.11	16.029	No hits found	No description
gb_UNIGENE6262	21.9793	0.000346252	1014.96	110.49	48.1792	10.2759	LOC_Os10g32880.2	pre-mRNA-splicing factor 19 putative expressed
gb_UNIGENE24434	21.7415	0.000390329	20980	3884.06	1080.34	348.78	No hits found	No description
gb_UNIGENE16903	20.9992	0.000212888	1767.58	149.709	86.2162	11.788	No hits found	No description
gb_UNIGENE514	20.5617	0.000433713	3275.02	402.617	162.026	24.4745	LOC_Os01g06740.1	protein synthesis inhibitor I putative expressed
gb_UNIGENE10646	19.988	7.13432e-05	8441.4	338.748	425.668	36.6213	LOC_Os01g61410.1	rotenone-insensitive NADH-ubiquinone oxidoreductase mitochondrial precursor putative expressed
gb_UNIGENE18173	19.961	0.000593763	1860.21	176.81	98.9323	19.6895	LOC_Os11g03540.1	AP2/EREBP transcriptional factor WRI1 putative expressed
gb_UNIGENE4041	19.8719	0.000108197	775.107	62.3753	40.3778	6.37832	No hits found	No description
gb_UNIGENE23000	19.8214	0.013943	707.197	181.7	75.7534	53.1518	No hits found	No description	Ph-responsive
gb_UNIGENE2279	18.8149	0.00147602	22310.2	6375.6	1053.31	110.228	LOC_Os03g27120.1	LOL3 putative expressed
gb_UNIGENE12465	18.7648	0.00876973	603.277	36.8284	45.5627	22.0523	LOC_Os03g12110.1	homocysteine S-methyltransferase 1 putative expressed
gb_UNIGENE17133	18.7584	0.000291511	1010.41	78.5895	56.5087	9.69507	LOC_Os05g03030.1	structural constituent of ribosome putative expressed
gb_UNIGENE19665	18.5279	0.000130587	840.066	96.4799	45.4315	5.41953	No hits found	No description
gb_UNIGENE14046	18.4314	0.00100012	1283.87	74.9986	73.6886	13.6679	LOC_Os02g18720.1	hypothetical protein
gb_UNIGENE17488	18.2308	0.000139365	1586.94	101.815	88.5824	10.5899	LOC_Os01g48920.1	beclin-1-like protein putative expressed
gb_UNIGENE3675	18.1652	0.00040566	961.296	218.253	49.7971	5.88726	LOC_Os01g60770.1	alpha-expansin 10 precursor putative expressed	Ph-responsive
gb_UNIGENE9588	17.6235	0.0104511	470.289	19.5962	39.8083	19.9695	LOC_Os09g35710.3	SAY1 putative expressed
gb_UNIGENE13951	17.2507	0.000112795	3110.23	265.273	186.443	34.5597	LOC_Os09g09330.1	expressed protein
gb_UNIGENE2657	17.1528	0.00636182	2847.82	260.878	234.306	116.898	LOC_Os06g03486.1	expressed protein
gb_UNIGENE24730	17.0407	0.0022744	225.457	29.0169	13.6551	2.89341	LOC_Os07g37810.2	protein kinase putative expressed
gb_UNIGENE17513	16.6771	0.00450188	260.686	25.2406	21.6178	11.6178	LOC_Os07g06950.1	ubiquitin carboxyl-terminal hydrolase 7 putative expressed
gb_UNIGENE19399	16.3337	0.000355022	1317.47	130.996	85.7235	20.0944	LOC_Os04g10350.1	1-aminocyclopropane-1-carboxylate oxidase putative expressed
gb_UNIGENE13253	16.2993	1.46709e-05	2240.1	324.641	135.964	15.9464	LOC_Os04g22120.1	protein kinase putative expressed	Ph-responsive
gb_UNIGENE26171	16.251	3.70564e-05	163.758	11.674	10	0	No hits found	No description
gb_UNIGENE13661	16.2299	0.00039352	983.2	87.2611	64.701	15.3245	LOC_Os04g46910.1	actin-depolymerizing factor putative expressed
gb_UNIGENE24770	16.0282	0.0014733	861.034	120.763	57.7459	15.9573	No hits found	No description
gb_UNIGENE13602	15.6638	0.00100076	202.295	15.5649	14.2098	4.2098	LOC_Os12g43590.1	FAD binding protein putative expressed
gb_UNIGENE24418	15.4032	0.00182885	174.989	41.2372	10.4449	0.444928	LOC_Os01g27890.1	cytochrome P450 71D10 putative expressed
gb_UNIGENE25763	15.2544	0.000631998	1162.49	223.42	76.1624	13.5581	No hits found	No description
gb_UNIGENE25635	14.8321	0.000427099	153.474	21.511	10	0	No hits found	No description	Ph-responsive
gb_UNIGENE24067	14.7301	0.000440564	1399.15	115.855	102.1	23.7507	No hits found	No description
gb_UNIGENE26501	14.4389	1.66952e-05	144.974	7.37293	10	0	No hits found	No description
gb_UNIGENE13150	14.3707	0.000142059	657.556	71.6054	45.8218	5.43868	No hits found	No description
gb_UNIGENE1287	14.0316	0.000481855	1501.99	120.03	108.589	13.6636	LOC_Os02g01250.1	small nuclear ribonucleoprotein Sm D3 putative expressed
gb_UNIGENE11254	14.0041	0.00203231	570.634	29.2694	44.1733	9.83532	No hits found	No description
gb_UNIGENE8526	13.9272	0.000354768	2544.43	258.817	186.492	25.4582	No hits found	No description
gb_UNIGENE10757	13.8762	0.000819617	444.214	46.7679	32.7459	5.66632	LOC_Os12g42430.3	calmodulin binding protein putative expressed
gb_UNIGENE2057	13.7295	0.000211378	2561.89	514.932	180.307	25.9121	LOC_Os06g04950.1	early nodulin 93 putative expressed
gb_UNIGENE14570	13.6889	0.00113276	185.335	18.3127	15.4372	5.43723	LOC_Os10g33250.2	CER1 putative expressed	Ph-responsive
gb_UNIGENE18306	13.6762	0.000513235	302.398	19.8797	23.5657	5.60053	LOC_Os04g38960.1	expressed protein
gb_UNIGENE25431	13.6154	0.000878034	312.764	50.2747	24.6437	6.42187	No hits found	No description
gb_UNIGENE3427	13.5957	0.00493821	181.489	60.7781	11.1672	1.16719	LOC_Os07g08160.1	early light-induced protein chloroplast precursor putative expressed
gb_UNIGENE7248	13.2165	0.000196673	3590.41	110.302	278.398	36.0545	No hits found	No description
gb_UNIGENE8863	13.1555	0.00916079	306.835	27.4245	27.1108	8.86518	LOC_Os09g10910.3	fiber protein Fb34 putative expressed
gb_UNIGENE12547	12.8424	0.000161092	1125.82	58.7533	88.2203	7.17072	No hits found	No description
gb_UNIGENE22419	12.6666	9.31543e-05	128.206	11.8286	10	0	No hits found	No description
gb_UNIGENE3423	12.5345	0.001142	133.871	29.4437	10	0	LOC_Os07g08150.1	early light-induced protein chloroplast precursor putative expressed
gb_UNIGENE18010	12.4466	5.40364e-05	995.045	129.783	79.476	9.69242	LOC_Os02g02770.1	pentatricopeptide putative expressed
gb_UNIGENE7698	12.3733	0.000238432	4152.99	217.781	338.938	32.7833	LOC_Os09g39462.2	nucleic acid binding protein putative expressed
gb_UNIGENE5094	12.3379	6.37004e-05	1763.44	150.276	142.178	8.03764	LOC_Os12g25210.1	signal peptidase complex subunit 1 putative
gb_UNIGENE9843	12.2354	0.000886779	2371	485.151	184.959	19.6559	LOC_Os03g22510.1	expressed protein
gb_UNIGENE11081	12.075	5.8935e-05	6990.11	901.959	583.97	85.0063	LOC_Os03g29970.1	nuclear transcription factor Y subunit B-3 putative expressed
gb_UNIGENE3511	12.0231	0.00400171	279.189	88.6551	22.0434	7.09606	LOC_Os04g54300.1	wound induced protein putative expressed
gb_UNIGENE3547	11.955	0.000635459	691.75	356.68	53.8832	23.143	LOC_Os11g20090.1	O-methyltransferase ZRP4 putative expressed
gb_UNIGENE12031	11.8024	0.00246614	178.852	39.6726	17.0769	7.07688	LOC_Os08g41960.1	MADS-box protein AGL3-a putative expressed
gb_UNIGENE19642	11.7396	4.28213e-06	1182.43	113.207	99.9935	6.57544	LOC_Os05g32580.1	expressed protein
gb_UNIGENE14738	11.6469	0.000312665	37961.2	3066.02	3270.22	308.172	LOC_Os03g63360.1	integral membrane protein putative expressed
gb_UNIGENE6793	11.5984	0.000185485	145.272	12.5436	12.6583	1.53553	LOC_Os09g37910.3	HMG1/2-like protein putative expressed
gb_UNIGENE4574	11.4203	0.00170078	1115.99	110.816	102.928	23.5711	No hits found	No description
gb_UNIGENE6722	11.085	3.96556e-05	1586.93	118.903	143.955	14.0339	LOC_Os03g13390.2	NAD(P)H-dependent oxidoreductase putative expressed
gb_UNIGENE12308	11.0693	8.54744e-05	4871.27	591.699	439.55	52.313	LOC_Os12g16650.2	cyclopropane fatty acid synthase putative expressed
gb_UNIGENE13352	10.967	8.80087e-05	2325.88	144.266	211.524	9.07928	LOC_Os01g72980.2	tRNA uridine 5-carboxymethylaminomethyl modification enzyme gidA putative expressed
gb_UNIGENE24794	10.9478	0.000476677	113.162	17.7912	10	0	LOC_Os07g49530.1	terminal acidic SANT 1 putative expressed
gb_UNIGENE6491	10.9464	9.27911e-05	110.568	8.7117	10	0	LOC_Os01g74152.1	catalytic/ hydrolase putative expressed
gb_UNIGENE11886	10.7589	0.000317373	2213.36	295.552	208.562	32.9153	LOC_Os04g24220.3	OsWAK32 - OsWAK receptor-like protein kinase expressed
gb_UNIGENE13815	10.601	0.000427	1023.63	102.235	98.1981	15.6909	No hits found	No description
gb_UNIGENE25828	10.5444	0.0104008	305.651	31.8979	33.995	10.7263	LOC_Os04g56284.1	expressed protein
gb_UNIGENE1326	10.4017	0.00128996	319.532	59.0859	33.2352	8.68667	No hits found	No description
gb_UNIGENE9721	10.2947	6.63311e-05	1269.1	178.419	123.239	18.665	LOC_Os09g35800.1	UDP-glucose 4-epimerase putative expressed
gb_UNIGENE23381	10.2546	0.000204683	549.739	66.3507	55.7713	11.0258	No hits found	No description
gb_UNIGENE7827	10.2534	0.00408024	192.937	45.3162	19.9654	6.57309	LOC_Os04g53850.1	leucoanthocyanidin reductase putative expressed
gb_UNIGENE13638	10.1523	0.0226856	491.757	23.1545	73.9565	38.7344	No hits found	No description
gb_UNIGENE13252	9.97426	0.000252466	985.48	137.834	98.9768	15.24	LOC_Os04g22120.1	protein kinase putative expressed	Ph-responsive
gb_UNIGENE12859	9.92162	9.25344e-05	6329.86	471.776	640.245	56.0097	No hits found	No description
gb_UNIGENE18374	9.89185	0.000800804	1119.95	50.592	117.4	18.8938	No hits found	No description
gb_UNIGENE13674	9.88186	0.00217527	7980.49	1794.9	742.859	26.1809	LOC_Os11g18690.1	beta-xylosidase putative
gb_UNIGENE20672	9.84186	0.00112953	775.151	104.282	76.9706	3.90926	No hits found	No description
gb_UNIGENE16113	9.70448	0.029952	157.174	83.0028	10	0	LOC_Os04g43990.1	expressed protein
gb_UNIGENE4389	9.63667	0.000159585	917.389	118.062	95.0501	12.2777	LOC_Os11g44870.2	expressed protein
gb_UNIGENE12127	9.53725	0.00283386	263.921	34	34.992	9	No hits found	No description
gb_UNIGENE4034	9.46071	0.000297406	23098.6	2094.24	2431.5	199.022	LOC_Os06g05120.1	expressed protein
gb_UNIGENE17158	9.28665	6.6452e-05	1573.67	84.3062	170.262	13.072	LOC_Os07g17130.1	senescence-associated-like protein putative expressed
gb_UNIGENE8733	9.27072	0.000563105	2000.98	142.457	220.519	27.7039	LOC_Os02g02510.1	DNA-directed RNA polymerase II 16 kDa polypeptide putative expressed
gb_UNIGENE9248	9.21657	0.0109447	2250.66	1425.48	155.703	68.4007	No hits found	No description	Ph-responsive
gb_UNIGENE619	9.21488	0.00127935	8932.05	1656.8	974.366	173.266	LOC_Os06g06980.1	caffeoyl-CoA O-methyltransferase 1 putative expressed	Ph-responsive
gb_UNIGENE7597	9.17481	6.58341e-05	651.366	83.1318	70.6938	8.54889	LOC_Os04g55050.1	glutamyl-tRNA putative expressed
gb_UNIGENE5000	9.16328	3.27114e-05	676.769	58.3702	73.8784	6.66913	LOC_Os01g02430.1	TAK14 putative expressed	Ph-responsive
gb_UNIGENE13210	9.04631	0.00496968	120.341	6.11161	15.2057	5.20574	LOC_Os01g56380.1	tyrosine/DOPA decarboxylase 2 putative expressed
gb_UNIGENE2877	8.96187	0.000986482	1077.82	290.372	110.328	8.48261	LOC_Os10g40720.1	beta-expansin 1a precursor putative expressed	Ph-responsive
gb_UNIGENE572	8.92368	0.00260937	3907.76	530.477	443.33	63.312	LOC_Os01g06740.1	protein synthesis inhibitor I putative expressed	Ph-responsive
gb_UNIGENE7394	8.64433	0.000122768	5815.12	918.015	659.046	73.6934	LOC_Os10g40700.1	beta-expansin 1a precursor putative expressed	Ph-responsive
gb_UNIGENE20641	8.63748	0.00013717	487.933	51.4069	57.2387	8.01964	LOC_Os01g04870.1	nucleic acid binding protein putative expressed
gb_UNIGENE4058	8.5991	0.00470994	283.8	46.0397	32.4867	4.40415	No hits found	No description
gb_UNIGENE20524	8.55626	0.000595714	441.328	25.5253	53.4148	8.2617	No hits found	No description
gb_UNIGENE425	8.52787	0.0211706	1360.4	516.034	199.518	98.8811	LOC_Os01g52240.1	chlorophyll a-b binding protein 2 chloroplast precursor putative expressed
gb_UNIGENE13836	8.49908	6.98829e-05	864.685	91.1523	103.484	16.2347	No hits found	No description
gb_UNIGENE14565	8.42619	0.00891097	128.279	25.977	16.1479	5.63094	No hits found	No description
gb_UNIGENE1983	8.37943	0.00370334	1428.04	106.99	193.736	65.5416	LOC_Os04g01290.3	PCI domain containing protein expressed
gb_UNIGENE20943	8.35782	1.27993e-05	1319.57	89.4859	157.089	5.46586	LOC_Os12g31580.1	retrotransposon protein putative Ty3-gypsy subclass
gb_UNIGENE12561	8.27015	0.000446804	331.863	27.3161	41.2828	7.0468	LOC_Os01g31810.1	expressed protein
gb_UNIGENE24081	8.2145	0.00194239	152.31	15.9735	20.3886	5.7458	No hits found	No description
gb_UNIGENE13318	8.11784	0.00485251	207.568	84.2844	22.0426	5.99934	LOC_Os01g21034.1	pectinesterase-2 precursor putative expressed
gb_UNIGENE11656	8.10128	0.00225575	89.5842	14.7495	10.6753	0.675261	No hits found	No description
gb_UNIGENE16311	8.03908	0.000185617	345.056	46.8515	43.7494	7.93869	LOC_Os08g08230.1	kinesin-like protein putative expressed	Ph-responsive
gb_UNIGENE4820	7.96474	0.00028193	356.192	22.0591	46.2876	7.94609	LOC_Os10g40570.1	disulfide oxidoreductase/ monooxygenase putative expressed
gb_UNIGENE16364	7.87037	4.8556e-05	981.927	101.212	123.782	8.06908	LOC_Os05g14590.1	DNA replication licensing factor MCM6 putative expressed
gb_UNIGENE4994	7.86948	0.000123279	7074.2	514.928	899.317	66.9215	LOC_Os01g59900.1	expressed protein
gb_UNIGENE11161	7.85226	0.000277431	17441.6	2748.29	2296.1	482.756	No hits found	No description
gb_UNIGENE21192	7.84649	0.00278989	759.049	70.4191	103.887	25.9711	LOC_Os06g45060.1	expressed protein
gb_UNIGENE17862	7.81427	0.00649621	313.141	28.0831	46.3182	14.3087	No hits found	No description
gb_UNIGENE2102	7.74284	0.000650371	2206.52	188.185	284.016	20.0534	LOC_Os02g50490.1	endoglucanase 1 precursor putative expressed
gb_UNIGENE4039	7.73872	0.00462307	942.613	108.154	123.119	19.238	No hits found	No description
gb_UNIGENE19439	7.70238	0.0202929	99.2621	34.0764	10	0	LOC_Os01g67630.2	peptide transporter PTR2 putative expressed
gb_UNIGENE931	7.6416	0.00168984	3080.89	1189.27	496.811	247.13	LOC_Os07g05360.1	photosystem II 10 kDa polypeptide chloroplast precursor putative expressed	Ph-responsive
gb_UNIGENE10584	7.62952	0.0260172	100.431	33.2814	10	0	No hits found	No description
gb_UNIGENE6	7.56537	0.00372848	2373.89	453.684	346.692	116.573	LOC_Os01g52240.1	chlorophyll a-b binding protein 2 chloroplast precursor putative expressed
gb_UNIGENE7003	7.5635	0.000877561	98.4915	7.57784	13.4422	2.30541	No hits found	No description
gb_UNIGENE2007	7.51552	0.032695	391.881	147.668	42.1963	8.82696	LOC_Os01g04370.1	16.9 kDa class I heat shock protein 1 putative expressed
gb_UNIGENE12524	7.51278	0.000518175	110.504	10.5615	15.0454	2.33125	LOC_Os05g08830.1	hypothetical protein	Ph-responsive
gb_UNIGENE15134	7.47652	0.00183043	484.84	32.2851	69.1222	14.6285	No hits found	No description
gb_UNIGENE837	7.46153	0.00468116	22905.2	3152.93	3560.13	1149.2	LOC_Os01g52240.1	chlorophyll a-b binding protein 2 chloroplast precursor putative expressed
gb_UNIGENE17960	7.4319	0.00074348	17538.2	1817.57	2344.91	202.321	LOC_Os07g01710.1	phytosulfokine receptor precursor putative expressed	Ph-responsive
gb_UNIGENE23817	7.40812	0.0017955	577.126	189.304	80.3276	32.9952	LOC_Os01g07970.1	expressed protein
gb_UNIGENE25096	7.31971	7.12154e-05	73.6355	4.58987	10	0	No hits found	No description
gb_UNIGENE12461	7.29779	0.000988199	281.162	18.8988	39.6668	5.43179	LOC_Os07g44230.2	ribonuclease P putative expressed
gb_UNIGENE19604	7.22828	0.0109065	247.023	19.4112	38.0952	9.61678	No hits found	No description	Ph-responsive
gb_UNIGENE10365	7.14532	1.4354e-05	7035.95	484.588	993.912	103.367	LOC_Os04g45200.2	expressed protein
gb_UNIGENE1012	7.12865	0.00503284	5264.57	777.398	821.95	262.812	LOC_Os01g52240.1	chlorophyll a-b binding protein 2 chloroplast precursor putative expressed
gb_UNIGENE18541	7.11579	0.000389341	73.5615	8.29022	10.1406	0.140602	No hits found	No description
gb_UNIGENE10453	7.10401	0.000118672	1582.15	161.112	223.73	28.2915	LOC_Os10g34790.1	18-cineole synthase chloroplast precursor putative expressed
gb_UNIGENE8590	7.06831	0.000245112	82.8435	8.23258	11.7775	1.50062	LOC_Os02g47640.1	tubby-like protein putative expressed
gb_UNIGENE5675	7.03149	9.40969e-05	3285.16	321.091	470.025	53.4791	No hits found	No description
gb_UNIGENE2769	7.0295	0.000426948	36822.2	13230	4720.41	1246.91	LOC_Os08g35760.1	auxin-binding protein ABP20 precursor putative expressed
gb_UNIGENE6651	7.00704	1.24943e-05	1853.35	88.9335	263.969	8.79947	LOC_Os02g02524.1	MIR-interacting saposin-like protein precursor putative expressed
gb_UNIGENE10240	6.996	0.004136	113.716	8.25175	18.0135	4.67131	LOC_Os02g36830.1	cytokinin-O-glucosyltransferase 2 putative
gb_UNIGENE23066	6.82675	0.00174162	71.2712	10.7392	10	0	No hits found	No description
gb_UNIGENE13676	6.77541	0.000730708	269.066	34.7069	42.0132	9.08549	LOC_Os01g70990.1	OsGrx_C6 - glutaredoxin subgroup III
gb_UNIGENE18751	6.73232	0.000147073	513.022	28.4068	76.2809	4.66853	No hits found	No description
gb_UNIGENE20013	6.67646	0.000270667	1904.11	115.902	286.567	24.8398	LOC_Os06g50300.2	endoplasmin homolog precursor putative expressed
gb_UNIGENE18336	6.62758	0.000514842	932.411	65.2619	145.839	24.8372	LOC_Os08g34130.1	mitochondrial glycoprotein expressed
gb_UNIGENE4543	6.61912	0.00470027	467.783	55.0704	86.6416	37.7905	LOC_Os12g08280.1	expressed protein
gb_UNIGENE6895	6.61021	0.0014364	344.091	33.7265	52.8799	6.91268	LOC_Os02g05810.2	expressed protein
gb_UNIGENE16559	6.5692	0.000651799	129.367	15.1335	19.6085	1.97138	No hits found	No description
gb_UNIGENE1668	6.46555	0.00051228	2688.27	172.035	419.752	45.2069	LOC_Os03g18570.1	40S ribosomal protein S7 putative expressed
gb_UNIGENE628	6.46405	0.00647713	26295.8	3135.38	4726.9	1502.23	LOC_Os01g52240.1	chlorophyll a-b binding protein 2 chloroplast precursor putative expressed
gb_UNIGENE11146	6.44927	0.000676792	1340.18	143.661	209.716	28.752	LOC_Os06g44180.1	leucoanthocyanidin reductase putative expressed
gb_UNIGENE16729	6.43524	0.000204746	512.575	97.7153	81.4615	19.2069	LOC_Os07g19150.1	cytochrome P450 71E1 putative
gb_UNIGENE12902	6.42911	8.58431e-06	639.922	49.2183	99.027	4.83333	No hits found	No description
gb_UNIGENE828	6.39215	0.00577223	15657.5	3293.03	2601.6	780.172	LOC_Os01g52240.1	chlorophyll a-b binding protein 2 chloroplast precursor putative expressed
gb_UNIGENE15259	6.33423	0.000727058	4007.5	1109.35	591.63	116.979	LOC_Os06g50930.2	senescence-associated protein DIN1 putative expressed	Ph-responsive
gb_UNIGENE3051	6.31452	0.00733309	161.175	10.1426	27.7628	5.93651	LOC_Os07g47620.1	universal stress protein putative expressed
gb_UNIGENE5150	6.26757	0.000571187	7867.33	717.828	1281.22	187.029	LOC_Os03g59360.1	remorin putative expressed
gb_UNIGENE3674	6.18636	5.9241e-05	16690.8	1870.97	2662.93	185.403	LOC_Os05g39990.1	alpha-expansin 1 precursor putative expressed
gb_UNIGENE5698	6.14323	7.68289e-06	1125.79	69.9537	183.183	10.8924	LOC_Os06g08005.1	transferase transferring glycosyl groups putative expressed
gb_UNIGENE6701	6.10838	0.00271213	6953.47	1192.67	1128.48	178.346	No hits found	No description	Ph-responsive
gb_UNIGENE8651	6.09891	1.60005e-05	2421.69	224.311	394.206	22.3585	LOC_Os06g03910.1	hydrolase NUDIX family protein expressed
gb_UNIGENE25904	6.08434	1.91849e-05	2982.47	160.572	491.844	34.5707	LOC_Os01g72790.1	serine/threonine-protein kinase bur1 putative expressed
gb_UNIGENE12292	6.06836	0.0018211	417.753	102.878	69.6762	17.95	LOC_Os03g32470.1	leucoanthocyanidin dioxygenase putative expressed
gb_UNIGENE3241	6.05183	4.65752e-05	30306.2	2348.55	4981.21	234.225	LOC_Os02g14430.1	peroxidase 68 precursor putative expressed
gb_UNIGENE1456	5.99585	2.81502e-05	342.414	46.7182	56.4418	6.23465	LOC_Os01g05650.1	metallothionein-like protein type 2 putative expressed
gb_UNIGENE24400	5.97826	0.0159594	98.2104	11.8373	19.2839	7.28547	LOC_Os04g58570.1	elicitor-responsive protein 3 putative expressed
gb_UNIGENE9276	5.96629	0.000160504	1045.67	96.8594	175.299	16.1594	LOC_Os05g02130.1	ankyrin repeat domain-containing protein 28 putative expressed
gb_UNIGENE12679	5.92122	0.00013321	382.139	42.7647	64.2722	6.554	LOC_Os07g10540.1	aminopeptidase/ metalloexopeptidase putative expressed
gb_UNIGENE15674	5.89225	0.000761304	273.001	12.5929	47.5127	6.70671	No hits found	No description
gb_UNIGENE1177	5.85067	0.00109843	6092.61	870.858	1057.17	211.259	LOC_Os01g05900.1	histone H2B.1 putative expressed
gb_UNIGENE3439	5.81874	0.0116995	249.68	38.4289	54.9339	21.1241	LOC_Os05g25640.1	trans-cinnamate 4-monooxygenase putative expressed	Ph-responsive
gb_UNIGENE8356	5.73105	0.0162543	106.476	4.5593	22.3564	7.43319	LOC_Os04g54390.1	nuclease PA3 putative expressed
gb_UNIGENE8557	5.71475	1.56146e-05	28565.9	1522.42	4993.17	234.48	LOC_Os05g02200.1	protein kinase putative expressed	Ph-responsive
gb_UNIGENE18611	5.68945	0.00442048	450.142	57.5418	86.0734	18.9635	No hits found	No description
gb_UNIGENE13145	5.60771	0.00014621	386.007	34.4299	69.8559	9.24552	LOC_Os02g55610.1	serine-rich protein putative expressed
gb_UNIGENE26476	5.58611	0.000304184	4436.48	777.497	784.521	123.445	LOC_Os12g44030.1	purple acid phosphatase precursor putative expressed
gb_UNIGENE10274	5.5374	0.015953	88.913	6.94232	17.6606	4.43304	LOC_Os09g39410.2	male sterility protein 2 putative expressed
gb_UNIGENE15629	5.52972	0.00685556	129.27	26.3036	22.6912	3.29483	LOC_Os03g06580.3	neurogenic locus notch protein homolog precursor putative expressed
gb_UNIGENE14535	5.45852	0.00571954	55.5067	7.23232	10	0	LOC_Os06g12210.1	DNA binding protein putative expressed
gb_UNIGENE3132	5.4361	8.65194e-05	20027.7	2177.59	3671	328.869	LOC_Os11g06240.1	ATOZI1 putative expressed
gb_UNIGENE2088	5.43041	0.00205069	371.52	24.8219	69.4921	8.20897	LOC_Os01g03330.1	Bowman-Birk type bran trypsin inhibitor precursor putative expressed
gb_UNIGENE22330	5.33789	0.00018791	53.8076	3.84375	10	0	LOC_Os11g38160.1	hexose carrier protein HEX6 putative expressed
gb_UNIGENE189	5.33579	0.00789362	169678	2772.38	35499.6	9173.67	LOC_Os03g39610.1	chlorophyll a-b binding protein chloroplast precursor putative expressed
gb_UNIGENE4038	5.30194	0.0008035	2038.15	183.213	390.802	55.3787	No hits found	No description
gb_UNIGENE15392	5.29089	0.000143218	525.632	43.0358	101.612	14.5822	LOC_Os01g44230.1	transcription factor X1 putative expressed
gb_UNIGENE8233	5.21636	0.00082527	876.315	65.0541	175.87	32.7846	LOC_Os01g15350.1	zinc finger CCCH type domain-containing protein ZFN-like 3 putative expressed
gb_UNIGENE8067	5.1791	0.000305041	4367.19	385.754	869.749	150.639	LOC_Os09g30130.2	CSLE6 - cellulose synthase-like family E expressed	Ph-responsive
gb_UNIGENE19911	5.17161	0.00322935	1597.39	236.282	298.143	10.1872	LOC_Os05g44960.1	protein kinase putative	Ph-responsive
gb_UNIGENE23568	5.12711	6.98512e-06	749.647	78.4705	145.378	12.2003	LOC_Os03g04130.1	AMP binding protein putative expressed
gb_UNIGENE12942	5.09708	3.08096e-05	1360.96	142.45	264.854	20.5434	LOC_Os10g37210.2	electron transfer flavoprotein-ubiquinone oxidoreductasemitochondrial precursor putative expressed
gb_UNIGENE9140	5.081	0.000461467	322.391	24.7969	64.6804	8.77619	LOC_Os02g57910.1	F-box domain containing protein expressed
gb_UNIGENE2282	5.03363	0.00739764	644.468	190.005	114.805	15.9542	LOC_Os03g27120.1	LOL3 putative expressed
gb_UNIGENE841	5.02037	0.00701783	14534.3	2019.19	3220.73	935.618	LOC_Os01g52240.1	chlorophyll a-b binding protein 2 chloroplast precursor putative expressed
gb_UNIGENE9967	5.0115	8.03644e-05	561.184	96.7638	110.384	15.2886	LOC_Os01g66850.5	carboxylic ester hydrolase putative expressed
gb_UNIGENE14789	4.97947	0.000544331	7428.24	687.042	1498.37	176.705	No hits found	No description
gb_UNIGENE10456	4.94452	0.0130685	126.881	16.4012	29.1464	8.25297	LOC_Os03g02530.1	membrane protein putative expressed
gb_UNIGENE14415	4.93742	0.000939124	5325.43	461.184	1083.44	121.248	LOC_Os01g45380.1	ATP binding protein putative expressed
gb_UNIGENE418	4.90839	0.0179403	2955.38	666.453	699.583	272.963	LOC_Os01g52240.1	chlorophyll a-b binding protein 2 chloroplast precursor putative expressed
gb_UNIGENE3429	4.89856	0.00175733	50.6224	7.37931	10	0	LOC_Os07g08160.1	early light-induced protein chloroplast precursor putative expressed	Ph-responsive
gb_UNIGENE7068	4.81274	0.00220205	2487.4	162.006	531.218	75.6157	LOC_Os04g35030.1	CSLH3 - cellulose synthase-like family H expressed
gb_UNIGENE9787	4.78613	0.00470996	200.265	18.9247	44.7493	9.63492	LOC_Os12g07590.2	receptor-type tyrosine-protein phosphatase S precursor putative expressed
gb_UNIGENE2474	4.77297	0.0403779	150.98	41.2629	36.4917	16.0242	LOC_Os01g42520.1	expressed protein	Ph-responsive
gb_UNIGENE25974	4.75593	0.0052749	64.8897	7.49214	13.9091	2.29184	No hits found	No description
gb_UNIGENE5936	4.7503	0.000111556	1214.22	65.581	257.275	21.8634	LOC_Os02g45540.1	dTDP-4-dehydrorhamnose reductase putative expressed
gb_UNIGENE8521	4.73974	0.00219813	962.031	168.429	196.952	20.0301	LOC_Os04g59520.1	phosphoribosylanthranilate transferase putative expressed
gb_UNIGENE432	4.69384	0.00849977	20637.2	3476.29	4772.91	1297.64	LOC_Os01g52240.1	chlorophyll a-b binding protein 2 chloroplast precursor putative expressed
gb_UNIGENE4562	4.6789	1.34083e-05	16465.8	1167.91	3510.41	210.307	LOC_Os10g42840.1	NADH-ubiquinone oxidoreductase subunit B17.2 putative expressed
gb_UNIGENE17756	4.66854	0.00129773	9067.19	658.002	1997.77	316.474	LOC_Os04g33660.2	carbonic anhydrase precursor putative expressed
gb_UNIGENE15103	4.66736	0.00640825	50.1733	10.3917	10	0	LOC_Os10g29970.1	retrotransposon protein putative Ty1-copia subclass
gb_UNIGENE4774	4.63919	0.000637683	14695.4	1107.23	3176.6	282.927	LOC_Os02g35090.1	expressed protein
gb_UNIGENE21425	4.63554	0.00919733	207.729	14.8085	48.1678	10.6909	No hits found	No description
gb_UNIGENE11315	4.62896	0.0073356	136.598	8.55384	32.4246	8.28069	LOC_Os04g04010.1	expressed protein
gb_UNIGENE433	4.60404	0.00371526	32486	3720.86	7401.12	1494.74	LOC_Os01g52240.1	chlorophyll a-b binding protein 2 chloroplast precursor putative expressed
gb_UNIGENE2453	4.60208	0.00314965	3641.66	362.164	793.646	81.4478	LOC_Os04g46960.2	phospholipid hydroperoxide glutathione peroxidase putative expressed
gb_UNIGENE3243	4.59936	0.000141892	37114.2	2505.59	8043.03	379.089	LOC_Os02g14440.2	peroxidase 68 precursor putative expressed
gb_UNIGENE18370	4.59258	0.00112764	363.822	37.0553	79.4685	8.64512	LOC_Os01g72520.1	hydrolase acting on ester bonds putative expressed
gb_UNIGENE3922	4.57325	0.000348546	962.49	112.459	207.566	14.8209	LOC_Os05g05470.1	T-complex protein 1 subunit zeta putative expressed
gb_UNIGENE13611	4.57144	0.00693489	368.204	47.0095	80.9246	10.9079	LOC_Os04g12600.1	receptor-like protein kinase putative
gb_UNIGENE14203	4.55206	0.000412106	9086.54	1145.55	2064.78	403.724	LOC_Os10g32930.1	hypothetical protein
gb_UNIGENE2532	4.55177	0.0375879	122.284	80.6663	25.3832	15.3832	LOC_Os08g06100.1	quercetin 3-O-methyltransferase 1 putative expressed
gb_UNIGENE8307	4.52479	0.0305657	1293.48	400.078	258.065	60.258	LOC_Os02g16940.1	peptidase/ subtilase putative expressed	Ph-responsive
gb_UNIGENE4294	4.52262	0.000267628	989.96	62.7117	218.569	12.086	LOC_Os06g43570.1	proteasome subunit beta type 3 putative expressed
gb_UNIGENE25774	4.49025	0.000640127	256.394	16.3333	57.9384	7.11632	No hits found	No description
gb_UNIGENE19388	4.47776	0.000973617	2190.84	232.224	516.211	114.519	LOC_Os04g52130.1	coproporphyrinogen III oxidase chloroplast precursor putative expressed
gb_UNIGENE25536	4.45289	0.000187896	219.979	13.6674	49.4373	3.26581	No hits found	No description
gb_UNIGENE12137	4.37667	5.54962e-05	2609.61	241.869	599.058	63.2915	No hits found	No description
gb_UNIGENE110	4.33439	0.00133001	1896.1	104.9	451.918	70.0096	LOC_Os01g74300.1	metallothionein-like protein type 2 putative expressed
gb_UNIGENE21148	4.32892	0.0438103	212.166	46.0974	50.2034	15.8195	LOC_Os08g43570.1	beta-galactosidase precursor putative expressed
gb_UNIGENE7110	4.29557	0.0180666	56.4863	3.21844	14.8351	4.8351	LOC_Os02g57830.2	expressed protein
gb_UNIGENE4768	4.29207	4.56844e-05	5678.15	470.812	1330.09	139.133	LOC_Os01g34700.1	protein usf putative expressed
gb_UNIGENE4350	4.25554	0.000698463	378.068	16.8712	89.6049	8.2289	LOC_Os02g13840.1	citrate synthase glyoxysomal precursor putative expressed
gb_UNIGENE960	4.23762	0.00196103	1276.47	111.185	308.779	47.3935	LOC_Os01g41710.2	chlorophyll a-b binding protein 2 chloroplast precursor putative expressed
gb_UNIGENE3926	4.20383	4.85218e-05	3932.67	339.296	929.664	52.3691	No hits found	No description
gb_UNIGENE10600	4.17657	0.0107077	1566.22	554.521	320.699	82.001	LOC_Os05g50500.1	expressed protein
gb_UNIGENE10151	4.17459	0.00840579	281.036	50.1112	65.8124	8.55306	No hits found	No description	Ph-responsive
gb_UNIGENE13136	4.15616	0.000840893	1776.75	115.398	429.791	36.8814	LOC_Os12g41200.1	expressed protein
gb_UNIGENE13719	4.10595	0.00244652	2968.21	932.484	680.285	141.464	No hits found	No description
gb_UNIGENE6079	4.07405	0.00016954	2829.9	265.674	696.843	71.8281	LOC_Os01g33030.1	brix domain-containing protein 1 putative expressed
gb_UNIGENE8056	4.06873	5.3965e-05	2529.03	250.765	618.629	49.9821	LOC_Os02g52720.1	peroxisomal multifunctional enzyme type 2 putative
gb_UNIGENE8191	4.06743	0.000617395	258.945	35.6293	64.9614	11.2497	LOC_Os06g42000.1	peroxiredoxin-5 mitochondrial precursor putative expressed
gb_UNIGENE9332	4.06327	0.000454981	5044.17	302.933	1252.29	128.838	LOC_Os02g02424.3	zinc finger X-linked protein ZXDA putative expressed
gb_UNIGENE8586	4.05294	0.0015382	503.798	50.01	127.536	21.0206	LOC_Os07g15670.3	thiol-disulfide isomerase and thioredoxins putative expressed
gb_UNIGENE15211	4.04596	3.12347e-05	223.922	44.8092	54.8203	10.3639	LOC_Os01g16450.1	peroxidase 24 precursor putative expressed	Ph-responsive
gb_UNIGENE9988	4.00825	0.0026376	2234.64	153.926	577.156	103.106	LOC_Os03g05780.1	4-coumarate--CoA ligase 2 putative expressed
gb_UNIGENE14492	3.96971	1.67079e-05	1358.93	131.463	342.032	31.769	LOC_Os02g41470.3	lysyl-tRNA synthetase putative expressed
gb_UNIGENE6386	3.93981	0.00161399	3651.78	404.777	917.238	67.1403	LOC_Os05g41460.1	cysteine proteinase inhibitor 2 putative expressed
gb_UNIGENE11641	3.93543	0.000396418	4008.18	640.223	1039.03	211.699	LOC_Os03g28160.1	protein GOS9 putative expressed
gb_UNIGENE3157	3.93526	0.00995841	1413.39	183.348	367.593	65.9667	LOC_Os08g09080.2	germin-like protein subfamily 1 member 11 precursor putative expressed	Ph-responsive
gb_UNIGENE9189	3.91877	0.0193496	385.115	28.9449	112.906	39.0931	LOC_Os06g43760.1	ATP binding protein putative expressed
gb_UNIGENE19172	3.87617	0.00434071	1240.94	145.651	345.711	95.9048	LOC_Os08g23480.1	retrotransposon protein putative Ty1-copia subclass
gb_UNIGENE3642	3.87473	0.000600985	4918.77	273.927	1285.57	134.461	LOC_Os01g43844.1	cytochrome P450 72A1 putative expressed
gb_UNIGENE9740	3.87333	0.000312067	1092.51	140.576	278.48	23.4011	No hits found	No description
gb_UNIGENE17971	3.86692	3.81849e-05	793.822	52.4997	206.602	19.1026	No hits found	No description
gb_UNIGENE23773	3.86485	0.000219449	2864.32	405.284	744.128	109.026	LOC_Os01g27140.1	glutaredoxin putative expressed
gb_UNIGENE13428	3.83542	0.0106357	1418.3	264.089	355.531	42.8542	LOC_Os01g02750.1	receptor kinase LRK14 putative expressed
gb_UNIGENE2401	3.81127	4.55512e-05	3258.47	311.374	853.125	77.8461	LOC_Os02g27030.1	cysteine proteinase 1 precursor putative expressed
gb_UNIGENE19915	3.79747	0.00211767	880.513	59.7445	234.489	25.0899	LOC_Os10g34700.1	expressed protein
gb_UNIGENE10100	3.79248	0.000915782	367.689	45.0904	97.707	12.853	LOC_Os02g58090.1	splicing factor 3B subunit 2 putative expressed
gb_UNIGENE140	3.77316	0.00152848	3252.97	391.32	858.09	107.115	LOC_Os07g36500.1	histone H4 putative expressed
gb_UNIGENE981	3.75789	0.00650604	13198.1	2160.23	3631.35	756.754	LOC_Os09g17740.1	chlorophyll a-b binding protein 1 chloroplast precursor putative expressed
gb_UNIGENE19228	3.74853	0.00985718	158.241	26.5464	49.9279	17.4279	LOC_Os07g03170.1	expressed protein
gb_UNIGENE3567	3.69216	1.83673e-05	498.304	41.6572	135.417	13.0933	LOC_Os02g17940.6	leucoanthocyanidin dioxygenase putative expressed
gb_UNIGENE5987	3.67317	0.000502036	2897.61	266.844	781.117	25.3396	No hits found	No description	Ph-responsive
gb_UNIGENE4824	3.66036	0.000182181	4270.78	329.154	1178.15	132.82	No hits found	No description
gb_UNIGENE7985	3.63352	0.00451533	703.113	57.2746	198.495	31.9221	No hits found	No description
gb_UNIGENE14399	3.62998	0.00371624	840.933	41.4934	242.662	46.8822	LOC_Os04g02050.1	bifunctional 3-phosphoadenosine 5-phosphosulfate synthetase 2 putative expressed
gb_UNIGENE5363	3.62192	0.000237272	3147.82	260.362	887.069	127.118	LOC_Os02g48360.1	pyrophosphate--fructose 6-phosphate 1-phosphotransferase alpha subunit putative expressed
gb_UNIGENE18274	3.61941	0.00991355	288.2	38.1695	81.6838	15.5124	LOC_Os05g03610.1	phospholipase C putative expressed
gb_UNIGENE6968	3.61563	0.0114715	136.202	10.4798	39.0493	6.31528	LOC_Os06g35960.1	heat shock factor protein 3 putative expressed
gb_UNIGENE926	3.61195	0.00548782	73698.5	3651.09	21247.7	3546.52	LOC_Os01g52240.1	chlorophyll a-b binding protein 2 chloroplast precursor putative expressed
gb_UNIGENE17505	3.61017	0.000886172	464.555	37.6114	131.245	18.7563	No hits found	No description
gb_UNIGENE7471	3.60786	0.00150503	997.659	146.79	273.92	38.5518	LOC_Os05g02420.2	expressed protein
gb_UNIGENE11033	3.6003	0.00278789	54.3023	6.41455	15.8468	3.30232	LOC_Os03g12300.2	HEAT repeat family protein expressed
gb_UNIGENE26136	3.59556	0.000970279	2138.09	226.638	596.859	76.1459	LOC_Os01g52010.1	alliin lyase precursor putative expressed
gb_UNIGENE23826	3.59194	0.000226518	149.688	19.8669	42.6339	8.10885	No hits found	No description
gb_UNIGENE9012	3.57195	0.00012821	6715.34	312.94	1897.75	173.58	LOC_Os06g05080.1	cytochrome c oxidase polypeptide Vb mitochondrial precursor putative expressed
gb_UNIGENE13073	3.56237	0.00663233	1203.3	203.403	332.166	42.8078	LOC_Os07g33350.2	hsp20/alpha crystallin family protein expressed
gb_UNIGENE12785	3.54563	0.00141471	15402.6	1153.98	4356.17	403.851	LOC_Os02g02000.1	cytochrome P450 74A4 putative expressed
gb_UNIGENE24580	3.52766	2.69761e-05	5993.05	396.2	1705.71	140.683	No hits found	No description
gb_UNIGENE16657	3.52508	0.00174516	148.056	9.58797	43.8601	8.12463	LOC_Os09g02660.1	expressed protein
gb_UNIGENE7474	3.52308	0.00160727	5493.67	589.528	1541.43	101.215	LOC_Os03g05320.3	expressed protein
gb_UNIGENE96	3.52199	0.00599538	104.1	21.0639	29.1202	5.7766	LOC_Os05g02300.1	histone H2A putative expressed
gb_UNIGENE2456	3.52046	0.000984177	14061.6	1042.72	3977.13	201.687	LOC_Os01g70770.1	glutathione S-transferase III putative expressed
gb_UNIGENE18051	3.50395	0.00294896	1267.4	366.901	342.499	64.445	LOC_Os05g50340.1	RADIALIS putative expressed
gb_UNIGENE197	3.50372	0.00544159	262.802	18.1355	77.7108	13.0546	LOC_Os05g38740.1	histone H4 putative expressed	Ph-responsive
gb_UNIGENE18665	3.49588	0.000986924	479.089	34.9664	136.008	3.49712	LOC_Os08g39310.1	SWIB/MDM2 domain containing protein expressed
gb_UNIGENE927	3.49443	0.0062321	162.964	17.8409	49.8374	10.9224	LOC_Os09g25160.1	retrotransposon protein putative unclassified
gb_UNIGENE19231	3.494	0.0148291	537.218	77.9514	152.508	18.3002	No hits found	No description
gb_UNIGENE2113	3.48853	0.00538216	1702.53	328.403	499.403	109.855	LOC_Os07g48030.1	peroxidase 2 precursor putative expressed
gb_UNIGENE18561	3.48671	0.000403991	1607.38	176.64	465.391	58.4823	LOC_Os01g63050.1	expressed protein
gb_UNIGENE24999	3.47246	0.00453705	435.498	53.6741	125.656	15.7642	LOC_Os03g08730.1	uroporphyrinogen-III synthase putative expressed
gb_UNIGENE6897	3.4455	0.00147112	596.241	80.5895	171.369	17.1222	LOC_Os12g15470.3	serine carboxypeptidase 1 precursor putative expressed
gb_UNIGENE24951	3.44414	0.000322716	591.263	30.047	171.905	9.8515	No hits found	No description
gb_UNIGENE4996	3.43961	0.0180435	288.041	134.595	66.8252	11.7415	LOC_Os01g02390.1	TAK14 putative expressed
gb_UNIGENE25817	3.41524	6.91021e-05	1824.1	168.265	534.621	50.0603	No hits found	No description
gb_UNIGENE20287	3.38236	0.000335233	296.601	25.3513	89.2068	11.2241	LOC_Os06g01960.1	retrotransposon protein putative unclassified	Ph-responsive
gb_UNIGENE21639	3.37963	0.00073755	2104.29	187.809	619.75	48.0639	No hits found	No description
gb_UNIGENE8273	3.37689	0.0235264	279.9	51.4472	82.0245	14.5034	LOC_Os01g47780.1	fasciclin-like arabinogalactan protein 7 precursor putative expressed
gb_UNIGENE21290	3.35756	0.00125816	120.398	29.0821	34.2856	5.5807	No hits found	No description
gb_UNIGENE10898	3.35513	0.0367395	670.908	255.958	161.872	17.309	LOC_Os02g13380.1	early nodulin 93 putative expressed	Ph-responsive
gb_UNIGENE2673	3.35111	0.0204045	3809.39	1022.91	1084.48	261.355	LOC_Os06g48200.1	xyloglucan endotransglucosylase/hydrolase protein 23 precursor putative expressed
gb_UNIGENE3487	3.34031	0.00566714	161.203	15.2969	48.8959	6.73512	LOC_Os03g08280.2	proteasome subunit alpha type 6 putative expressed
gb_UNIGENE1497	3.33594	0.00965612	562.202	67.6308	166.873	15.2201	LOC_Os01g73160.1	40S ribosomal protein S10 putative expressed
gb_UNIGENE9533	3.3335	0.00094532	2207.29	443.941	656.831	110.533	LOC_Os04g32110.1	ACR4 putative expressed
gb_UNIGENE16518	3.31266	0.0150418	2932.44	887.082	777.73	58.1907	LOC_Os03g24560.1	ompA/MotB putative expressed
gb_UNIGENE717	3.30437	0.00020922	16842.1	1350.14	5137.43	560.688	LOC_Os11g24070.1	nonspecific lipid-transfer protein 1 precursor putative expressed
gb_UNIGENE19575	3.29965	5.50005e-05	498.905	47.888	151.618	16.2573	LOC_Os02g03760.2	S-ribonuclease binding protein SBP1 putative expressed
gb_UNIGENE2790	3.29511	0.00109999	14884.3	2451.93	4443.82	559.674	LOC_Os12g43450.1	pathogenesis-related protein precursor putative expressed	Ph-responsive
gb_UNIGENE20838	3.29332	0.000444387	866.037	47.3671	266.916	28.7383	LOC_Os01g26390.1	ATP binding protein putative expressed
gb_UNIGENE8839	3.2903	0.00316702	431.268	32.7342	132.652	14.4163	LOC_Os07g26490.1	protein binding protein putative expressed
gb_UNIGENE22545	3.26849	0.00775915	2222.69	314.613	662.725	39.8933	No hits found	No description
gb_UNIGENE12125	3.26568	0.00763156	3041.63	980.314	847.664	200.254	LOC_Os12g24020.2	senescence-associated protein DIN1 putative expressed
gb_UNIGENE2507	3.26489	9.63744e-07	2685.83	168.012	822.444	50.2256	LOC_Os05g23860.1	rab GDP dissociation inhibitor alpha putative expressed
gb_UNIGENE3710	3.24745	0.00799112	282.78	27.5612	89.5566	13.7641	LOC_Os02g49320.1	sucrose cleavage protein-like putative expressed
gb_UNIGENE13120	3.24132	0.00130906	370.132	20.6395	114.821	9.83471	LOC_Os03g11320.2	heparanase-like protein 2 precursor putative expressed
gb_UNIGENE4955	3.22442	0.000469626	597.273	88.9185	181.831	16.1823	LOC_Os03g49440.1	phosphatase putative expressed	Ph-responsive
gb_UNIGENE25703	3.22425	0.000730068	742.58	44.1168	234.078	29.5428	No hits found	No description
gb_UNIGENE10538	3.2029	0.000239873	726.683	23.0623	227.836	13.4826	LOC_Os10g11340.1	oxidoreductase acting on NADH or NADPH nitrogenous group as acceptor putative expressed
gb_UNIGENE946	3.19011	0.000916672	56455.8	4084.23	17821.5	1685.42	LOC_Os02g37490.1	glycine-rich cell wall structural protein precursor putative expressed
gb_UNIGENE23149	3.18578	0.0159039	165.828	49.5652	59.2431	22.4796	LOC_Os02g48200.1	lectin-like protein kinase putative expressed	Ph-responsive
gb_UNIGENE9095	3.18559	0.000879034	1067.85	102.797	335.158	30.1856	LOC_Os03g63450.2	snRK1-interacting protein 1 putative expressed
gb_UNIGENE11240	3.18557	4.07121e-05	2982.36	184.387	942.38	88.1824	LOC_Os01g42234.1	amino-acid permease C584.13 putative expressed	Ph-responsive
gb_UNIGENE4956	3.1825	0.00204171	4511.26	784.711	1369.46	109.472	LOC_Os03g49440.1	phosphatase putative expressed	Ph-responsive
gb_UNIGENE2163	3.1815	7.596e-05	96644.5	5081.5	30342.8	1399.5	No hits found	No description	Ph-responsive
gb_UNIGENE13312	3.18033	0.0020299	1001.95	95.3104	312.737	22.2741	LOC_Os08g30150.1	desacetoxyvindoline 4-hydroxylase putative expressed
gb_UNIGENE11343	3.17983	0.000898503	115.256	31.8496	36.234	10.158	LOC_Os11g32650.1	chalcone synthase putative expressed
gb_UNIGENE8297	3.17538	9.79976e-05	2162.75	172.537	678.202	42.7021	LOC_Os02g55030.1	mutT/nudix family protein putative expressed
gb_UNIGENE17590	3.16928	0.00477067	217.418	18.0137	69.5389	9.22915	LOC_Os03g61810.1	cytidine/deoxycytidylate deaminase family protein putative expressed
gb_UNIGENE16409	3.16777	0.0116234	70.1729	7.30284	24.1244	5.44083	LOC_Os07g41310.1	COBRA-like protein 4 precursor putative expressed
gb_UNIGENE15627	3.16439	0.000400867	1166.45	73.0305	374.792	47.238	LOC_Os11g29050.1	stripe rust resistance protein Yr10 putative expressed
gb_UNIGENE16344	3.16006	0.000945207	546.068	60.5091	177.521	33.1419	LOC_Os02g58030.1	leucine-rich repeat-containing protein 40 putative expressed
gb_UNIGENE10034	3.15638	0.000227456	5504.13	609.291	1765.94	260.892	LOC_Os10g07229.1	alcohol dehydrogenase 2 putative expressed
gb_UNIGENE15254	3.14376	0.0369925	201.242	33.3903	68.4563	15.3319	LOC_Os05g04680.1	expressed protein
gb_UNIGENE11920	3.13994	0.0112236	516.996	209.613	218.3	114.275	No hits found	No description	Ph-responsive
gb_UNIGENE17523	3.12668	5.66102e-05	1210.69	104.854	388.975	40.944	LOC_Os06g03590.1	conserved hypothetical protein
gb_UNIGENE12017	3.10432	0.0100864	114.392	13.9856	38.3807	7.72441	LOC_Os02g50340.1	MAC/Perforin domain containing protein expressed
gb_UNIGENE18532	3.08664	0.00235022	389.577	70.6611	123.322	17.5196	LOC_Os01g61110.1	ulp1 protease family C-terminal catalytic domain containing protein
gb_UNIGENE3812	3.08323	0.0101596	2206.64	588.746	650.728	68.5763	LOC_Os07g48830.1	galactinol synthase 3 putative expressed	Ph-responsive
gb_UNIGENE11328	3.08091	0.00295756	3071.31	556.549	955.682	75.2579	LOC_Os04g48270.3	ATPP2-A13 putative expressed
gb_UNIGENE25363	3.07843	0.0132486	1325.11	552.654	364.095	107.717	LOC_Os05g31040.1	cytokinin dehydrogenase 1 precursor putative expressed	Ph-responsive
gb_UNIGENE3507	3.07531	9.90071e-05	5929.77	345.382	1930.78	126.107	LOC_Os07g44620.2	eukaryotic translation initiation factor 6 putative expressed
gb_UNIGENE4954	3.06836	0.00321646	3318.47	624.36	1036.99	89.2729	No hits found	No description	Ph-responsive
gb_UNIGENE22344	3.06795	0.000258683	1222.57	80.6626	399.029	27.2258	LOC_Os04g55210.1	chloride channel-like protein CLC-g putative expressed
gb_UNIGENE4004	3.0649	0.000270519	6785.4	557.861	2208.47	144.465	LOC_Os04g52270.1	coatomer subunit epsilon putative expressed
gb_UNIGENE11931	3.06336	0.000341169	1413.67	101.643	461.718	33.1366	No hits found	No description
gb_UNIGENE13713	3.06264	0.00826184	141.631	15.4107	46.9557	6.68579	LOC_Os01g10530.1	expressed protein
gb_UNIGENE3668	3.05787	0.0208397	926.252	387.545	246.735	39.9077	LOC_Os07g01710.1	phytosulfokine receptor precursor putative expressed	Ph-responsive
gb_UNIGENE13115	3.05733	0.000654227	1094.73	96.1913	354.233	9.69894	No hits found	No description
gb_UNIGENE4111	3.05335	0.000314042	890.49	212.248	293.101	73.9499	LOC_Os04g55850.2	nuclease PA3 putative expressed
gb_UNIGENE13011	3.03585	0.00121137	1762.27	144.022	584.341	56.6241	No hits found	No description
gb_UNIGENE11796	3.03294	7.84246e-05	3035.28	131.593	1000.85	44.6334	LOC_Os05g32850.2	hemolysin putative expressed
gb_UNIGENE13341	3.02748	0.00331713	100.047	12.8696	33.798	6.36906	LOC_Os02g37080.1	ASC1-like protein 1 putative expressed
gb_UNIGENE9925	3.02511	0.010538	1247.37	291.044	402.966	73.7673	LOC_Os02g37490.1	glycine-rich cell wall structural protein precursor putative expressed
gb_UNIGENE13062	3.02155	0.000471996	2742.11	183.691	918.27	95.4938	LOC_Os06g34730.1	expressed protein
gb_UNIGENE1568	3.02139	0.0280115	12294.4	1369.67	4404.01	1076.25	No hits found	No description	Ph-responsive
gb_UNIGENE21807	3.00119	3.64648e-05	758.221	73.2858	253.82	27.8773	LOC_Os07g41140.1	receptor-like protein kinase precursor putative expressed
gb_UNIGENE10149	2.99807	0.000289533	1918.4	76.6583	645.948	55.654	LOC_Os04g33590.1	catalytic/ hydrolase putative expressed
gb_UNIGENE314	2.99048	0.00023296	553.726	21.0965	186.728	15.2501	LOC_Os03g44150.1	ornithine aminotransferase putative expressed
gb_UNIGENE17518	2.98659	0.00130145	1911.74	266.784	623.003	45.4373	LOC_Os06g04900.1	hexose carrier protein HEX6 putative expressed	Ph-responsive
gb_UNIGENE15285	2.98021	0.000567808	622.877	73.5226	208.084	22.4598	No hits found	No description
gb_UNIGENE3050	2.95195	3.37762e-05	886.245	79.4809	299.705	24.9711	LOC_Os07g47620.1	universal stress protein putative expressed
gb_UNIGENE10890	2.9483	3.55314e-05	1089.39	86.565	368.771	26.1801	No hits found	No description
gb_UNIGENE13783	2.94762	0.03486	333.762	63.7762	121.759	33.2731	LOC_Os10g31720.1	glycine-rich cell wall structural protein 2 precursor putative expressed
gb_UNIGENE8391	2.92269	0.0203685	3104.14	564.263	1033.47	112.222	No hits found	No description
gb_UNIGENE22332	2.91166	0.00108964	3043.27	148.619	1054.25	93.7048	LOC_Os05g32590.1	methylase putative expressed
gb_UNIGENE18615	2.90242	0.00090232	1186.04	59.0552	413.515	43.4612	LOC_Os04g58990.1	MAP/microtubule affinity-regulating kinase 4 putative expressed
gb_UNIGENE18184	2.90161	0.0244841	146.655	5.78661	53.8339	9.91483	LOC_Os06g09240.1	anthocyanidin 3-O-glucosyltransferase putative expressed
gb_UNIGENE20228	2.90101	0.00132135	2232.15	261.487	758.587	51.7483	No hits found	No description
gb_UNIGENE10237	2.89784	2.54176e-05	4887.58	289.196	1689.89	118.45	LOC_Os12g29570.1	expressed protein
gb_UNIGENE3471	2.89415	0.00057068	346.927	35.8906	121.823	18.1938	LOC_Os01g06290.1	splicing factor arginine/serine-rich 4 putative expressed
gb_UNIGENE17271	2.87413	0.000156857	4907.45	431.037	1696.54	92.6831	LOC_Os03g31679.1	adhesive/proline-rich protein putative expressed
gb_UNIGENE6859	2.87378	0.00523737	828.787	81.5088	289.167	30.5811	No hits found	No description
gb_UNIGENE17501	2.86728	0.000336139	395.504	32.5715	139.92	17.9564	LOC_Os04g52580.1	TPR Domain containing protein
gb_UNIGENE2768	2.86687	0.000533799	64481.2	4500.3	22535.9	1729.69	LOC_Os08g35760.1	auxin-binding protein ABP20 precursor putative expressed
gb_UNIGENE14972	2.86168	0.000199345	2059.3	141.409	721.071	57.1024	LOC_Os01g73530.1	PXA1 putative expressed
gb_UNIGENE19670	2.86152	0.00239631	175.866	29.2492	63.6845	14.5388	LOC_Os02g04540.1	vegetative cell wall protein gp1 precursor putative expressed
gb_UNIGENE6409	2.85877	0.000621835	295.516	20.972	104.271	10.4718	LOC_Os03g12030.1	3-ketoacyl-CoA synthase putative expressed
gb_UNIGENE6958	2.85824	0.00129873	1363.91	126.38	473.645	33.2068	LOC_Os07g35260.1	serine/threonine kinase-like protein putative expressed	Ph-responsive
gb_UNIGENE10663	2.85766	0.000121147	1212.66	114.684	423.921	40.1223	LOC_Os06g14400.1	1-aminocyclopropane-1-carboxylate oxidase putative expressed
gb_UNIGENE6018	2.85718	0.00232772	128.281	5.25261	45.2728	3.94298	LOC_Os01g32660.1	OsMKK6 - putative MAPKK based on amino acid sequence homology expressed
gb_UNIGENE617	2.85581	0.0353197	15484	3458.67	5627.34	1449.54	LOC_Os01g52240.1	chlorophyll a-b binding protein 2 chloroplast precursor putative expressed
gb_UNIGENE2506	2.84667	0.000127417	3144.73	175.561	1106.01	69.9811	LOC_Os05g23860.1	rab GDP dissociation inhibitor alpha putative expressed
gb_UNIGENE14529	2.84593	0.000878688	1275.03	129.588	449.079	50.3587	LOC_Os09g20870.1	hypothetical protein
gb_UNIGENE120	2.84502	0.000978762	5678.31	1017.05	1975.55	350.328	LOC_Os01g45274.4	carbonic anhydrase chloroplast precursor putative expressed
gb_UNIGENE15626	2.84344	0.00597523	385.628	23.9911	138.063	17.5941	LOC_Os11g29050.1	stripe rust resistance protein Yr10 putative expressed
gb_UNIGENE6752	2.83997	0.0080204	144.804	7.4461	53.6258	10.2011	LOC_Os06g02040.1	seed maturation protein putative expressed
gb_UNIGENE12061	2.83884	0.00326417	257.061	27.8567	93.954	18.298	LOC_Os05g38264.1	expressed protein
gb_UNIGENE4747	2.82787	0.000175527	33419.6	2048.63	11787.9	539.324	LOC_Os08g45190.1	PGR5 putative expressed
gb_UNIGENE9522	2.82099	0.000177987	2077.04	141.387	733.935	38.0939	LOC_Os03g37984.2	cationic amino acid transporter putative expressed
gb_UNIGENE11186	2.82004	0.0020606	1516.88	76.8013	540.058	39.6568	LOC_Os02g27960.1	expressed protein
gb_UNIGENE9107	2.81843	6.17936e-05	3496.94	185.35	1240.81	66.3972	LOC_Os03g53310.1	suppressor/enhancer of lin-12 protein 9 precursor putative expressed
gb_UNIGENE2633	2.81494	0.0128122	357.063	18.1179	135.668	24.7029	LOC_Os05g09580.1	expressed protein
gb_UNIGENE18961	2.81407	0.00143465	457.952	49.3102	167.627	27.0102	LOC_Os05g45410.1	heat shock factor putative expressed	Ph-responsive
gb_UNIGENE18975	2.81087	0.000965202	1483.46	157.74	531.569	64.94	LOC_Os10g25310.1	ids4-like protein putative expressed
gb_UNIGENE14892	2.80826	0.0155875	154.685	12.403	59.6262	14.0145	LOC_Os07g37700.1	expressed protein
gb_UNIGENE21643	2.80559	0.0054362	7588.4	1234.92	2628.88	225.654	LOC_Os03g04570.1	peptide transporter PTR2 putative expressed
gb_UNIGENE7080	2.79542	0.00205413	1963.71	293.659	709.818	112.634	LOC_Os05g04490.1	peroxidase 1 precursor putative expressed	Ph-responsive
gb_UNIGENE11035	2.79119	3.71814e-06	1142.93	67.681	409.668	25.0643	LOC_Os06g41390.3	protein N-terminal asparagine amidohydrolase putative expressed
gb_UNIGENE137	2.79064	0.0013584	216.148	30.1966	79.2043	15.9313	LOC_Os05g02300.1	histone H2A putative expressed
gb_UNIGENE1567	2.7818	0.0325152	14866	2047.41	5621.1	1291	No hits found	No description	Ph-responsive
gb_UNIGENE6099	2.77723	0.00122393	755.905	89.2645	270.977	28.3852	LOC_Os02g56130.1	proliferating cell nuclear antigen putative expressed
gb_UNIGENE13422	2.77675	0.00738504	176.619	43.9947	59.7367	5.55191	LOC_Os08g30100.1	1-aminocyclopropane-1-carboxylate oxidase putative expressed
gb_UNIGENE23917	2.77645	0.00249612	748.267	245.077	257.384	74.48	LOC_Os07g06644.3	expressed protein
gb_UNIGENE8251	2.77525	0.000393648	2065.14	105.962	749.086	61.2743	LOC_Os10g01550.1	transposon protein putative Mutator sub-class expressed
gb_UNIGENE3564	2.76499	0.00173134	15614	1793.46	5553.94	282.77	LOC_Os02g17940.6	leucoanthocyanidin dioxygenase putative expressed	Ph-responsive
gb_UNIGENE18687	2.7606	0.00308861	2822.78	222.602	1020.52	68.6205	LOC_Os10g01044.3	tic62 protein putative expressed
gb_UNIGENE7420	2.75917	0.00256154	101.573	13.4038	38.4069	8.6225	LOC_Os07g08070.1	transmembrane BAX inhibitor motif-containing protein 4 putative expressed
gb_UNIGENE13737	2.75361	5.8625e-05	2682.18	146.895	976.447	67.4319	No hits found	No description
gb_UNIGENE17412	2.74755	0.00256152	647.278	105.565	228.9	18.8317	LOC_Os01g10210.1	expressed protein
gb_UNIGENE1900	2.74097	0.000474829	939.862	81.0507	340.912	21.2654	LOC_Os09g33800.1	arabinogalactan protein putative expressed
gb_UNIGENE13054	2.72502	0.000733046	1664.57	123.526	612.517	55.7563	LOC_Os06g45000.2	ubiquitin-conjugating enzyme E2S putative expressed
gb_UNIGENE12484	2.72218	0.0403286	12948	4801.74	6731.43	3479.59	LOC_Os03g17200.1	plant-specific domain TIGR01589 family protein
gb_UNIGENE12472	2.71852	0.0077485	6754.36	1267.35	2409.21	286.733	LOC_Os06g04920.1	zinc finger protein putative expressed
gb_UNIGENE1576	2.71633	0.0427289	12722.2	1903.42	4953.16	1209.99	No hits found	No description	Ph-responsive
gb_UNIGENE19984	2.71621	0.000380687	2521.69	94.8493	933.012	64.6431	LOC_Os07g38060.1	expressed protein
gb_UNIGENE6256	2.71191	0.000833584	555.894	45.8809	206.126	22.8407	LOC_Os05g04550.1	CBL-interacting serine/threonine-protein kinase 1 putative expressed
gb_UNIGENE13864	2.705	0.0128367	1009.22	127.948	409.322	107.836	LOC_Os07g27450.1	expressed protein
gb_UNIGENE2826	2.70473	0.000417477	2081.84	185.06	767.17	64.152	LOC_Os02g43930.3	dnaJ protein homolog 2 putative expressed
gb_UNIGENE951	2.69622	0.00480605	1960.75	348.591	712.152	96.8317	LOC_Os04g41340.1	4-nitrophenylphosphatase putative expressed
gb_UNIGENE4461	2.69423	0.00461617	283.057	36.4195	103.846	10.261	LOC_Os04g43170.1	caleosin 1 putative expressed
gb_UNIGENE4552	2.69207	0.0339009	649.72	44.7153	268.522	71.1518	No hits found	No description
gb_UNIGENE9492	2.68387	0.0204388	280.449	27.8267	106.032	14.4708	LOC_Os06g43930.2	lysosomal Pro-X carboxypeptidase precursor putative expressed
gb_UNIGENE21517	2.67782	0.000587869	538.523	51.0395	201.484	19.6864	LOC_Os02g03690.1	beta-amylase putative expressed
gb_UNIGENE25733	2.66733	0.00204606	131.59	30.7221	47.9976	8.67944	LOC_Os04g50176.1	expressed protein
gb_UNIGENE1147	2.66665	0.00125236	388.684	70.5163	148.372	29.9879	LOC_Os05g49860.1	histone H2B.2 putative expressed	Ph-responsive
gb_UNIGENE8212	2.66534	0.00109033	5391.52	619.913	2004.59	145.978	LOC_Os04g53850.1	leucoanthocyanidin reductase putative expressed
gb_UNIGENE19175	2.66503	0.00491073	1440.46	166.766	540.508	68.5775	LOC_Os01g52550.1	multidrug resistance protein 22 putative expressed
gb_UNIGENE3563	2.65694	0.00209938	352.408	51.8846	129.258	13.1404	LOC_Os02g17940.6	leucoanthocyanidin dioxygenase putative expressed	Ph-responsive
gb_UNIGENE26452	2.64952	0.0109128	929.233	127.522	344.155	28.2504	LOC_Os08g19140.1	ATP binding protein putative expressed
gb_UNIGENE14434	2.64861	2.43238e-05	2320.18	173.981	874.16	58.9316	No hits found	No description
gb_UNIGENE8538	2.64797	0.00117786	4927.67	1446.51	1754.42	406.687	LOC_Os12g40920.4	light-inducible protein CPRF-2 putative expressed
gb_UNIGENE12019	2.64429	0.00372812	2779.63	207.141	1072.63	140.894	LOC_Os05g44210.2	alphaalpha-trehalose-phosphate synthase putative expressed
gb_UNIGENE9243	2.643	0.00101812	812.985	78.1108	306.806	24.3209	LOC_Os12g43930.1	RING finger protein 5 putative expressed
gb_UNIGENE2894	2.63779	0.0340679	4514.69	1094.35	1576.51	133.747	No hits found	No description
gb_UNIGENE11223	2.63613	0.00744906	172.967	37.9571	73.2673	25.5737	LOC_Os03g40930.1	expressed protein
gb_UNIGENE16608	2.62989	0.000938735	1910.04	510.48	694.025	132.658	LOC_Os06g46030.1	expressed protein
gb_UNIGENE11711	2.6285	0.00428318	7536.93	946.989	2849.95	355.695	LOC_Os04g43070.1	ammonium transporter 1 member 2 putative expressed
gb_UNIGENE1184	2.62749	0.0029139	183.455	28.6217	69.5011	9.0148	LOC_Os01g05990.1	histone H2B.1 putative expressed
gb_UNIGENE19791	2.62125	0.00268807	722.364	63.3747	284.822	49.1974	No hits found	No description
gb_UNIGENE4242	2.61861	0.00082551	5126.4	420.686	1939.78	71.7614	LOC_Os03g62620.4	salt tolerance protein putative expressed
gb_UNIGENE24055	2.59373	0.0173286	354.75	72.221	132.521	16.5524	No hits found	No description
gb_UNIGENE12427	2.58884	0.0214866	167.833	12.3906	71.3289	18.7142	LOC_Os07g02120.1	disulfide oxidoreductase/ monooxygenase/ oxidoreductase putative expressed
gb_UNIGENE9529	2.58832	6.22438e-05	1930	96.1511	748.242	50.1033	LOC_Os08g43480.1	zinc finger C3HC4 type family protein expressed
gb_UNIGENE10841	2.58784	0.000989831	639.042	104.633	251.865	47.7086	LOC_Os05g24650.1	expressed protein
gb_UNIGENE2267	2.58541	9.42399e-06	19223.2	1265.43	7420.18	407.407	LOC_Os08g25734.1	glucose-1-phosphate adenylyltransferase small subunit chloroplast precursor putative expressed
gb_UNIGENE2949	2.58331	0.00100084	75553.9	3487.02	29713.5	3307.55	LOC_Os04g16680.1	sedoheptulose-17-bisphosphatase chloroplast precursor putative expressed
gb_UNIGENE23870	2.58306	0.000530608	525.817	33.0552	206.985	26.5168	LOC_Os03g19427.1	nicotianamine synthase 1 putative expressed
gb_UNIGENE16335	2.58231	0.00124732	511.529	84.1494	194.386	24.9186	LOC_Os08g38170.2	GMP synthase putative expressed	Ph-responsive
gb_UNIGENE8927	2.58184	0.000462049	733.931	79.0247	282.527	22.8018	LOC_Os04g43360.2	beta-glucosidase chloroplast precursor putative expressed
gb_UNIGENE23176	2.58167	3.09004e-08	2154.47	154.591	834.874	61.625	LOC_Os09g36120.1	expressed protein
gb_UNIGENE7221	2.57963	0.0220902	161.234	63.6674	68.3505	25.8149	No hits found	No description
gb_UNIGENE14053	2.57767	0.00556385	489.075	14.6666	195.043	27.8911	LOC_Os08g43180.1	expressed protein
gb_UNIGENE2475	2.57515	0.00279923	4267.38	871.443	1592.11	184.507	LOC_Os01g42520.1	expressed protein	Ph-responsive
gb_UNIGENE3660	2.57083	0.000385184	11192.7	811.604	4350.48	307.684	LOC_Os01g61400.1	expressed protein
gb_UNIGENE15445	2.56672	0.000740399	12866.9	1150.19	5008.66	416.902	LOC_Os02g03570.1	18.3 kDa class I heat shock protein putative expressed
gb_UNIGENE14991	2.54886	0.00210436	933.438	67.0553	374.461	52.8563	LOC_Os10g32880.2	pre-mRNA-splicing factor 19 putative expressed
gb_UNIGENE21141	2.54731	0.00075951	6147.72	368.637	2413.68	157.928	LOC_Os09g37620.1	monooxygenase/ oxidoreductase putative expressed
gb_UNIGENE8987	2.54658	0.00766823	4130.09	1734.07	1842.74	990.493	LOC_Os03g51030.3	phytochrome A putative expressed	Ph-responsive
gb_UNIGENE9506	2.54655	0.000739208	1354.04	112.003	536.87	59.6006	LOC_Os01g16170.5	PQ loop repeat family protein expressed
gb_UNIGENE25632	2.54426	0.00594025	663.854	94.9798	254.434	15.7109	LOC_Os11g19130.1	expressed protein
gb_UNIGENE5749	2.5385	0.00191792	104.16	8.41048	42.1818	6.34582	LOC_Os06g43650.2	expressed protein
gb_UNIGENE10439	2.53285	0.000445798	571.583	52.7619	224.572	15.48	LOC_Os09g33790.1	snRK1-interacting protein 1 putative expressed
gb_UNIGENE3900	2.52842	0.0387276	181.924	42.6064	81.8993	31.2	LOC_Os03g54130.1	cysteine protease 1 precursor putative expressed
gb_UNIGENE6173	2.52745	0.000523941	1225.77	137.601	480.402	35.4689	LOC_Os04g51610.2	calcium-transporting ATPase 9 plasma membrane-type putative expressed
gb_UNIGENE23348	2.52234	8.77312e-06	185.164	17.9806	73.6863	7.8976	No hits found	No description
gb_UNIGENE24168	2.51926	0.000676055	8052.24	849.274	3208.77	374.925	LOC_Os12g02530.1	RPT2-like protein putative expressed
gb_UNIGENE19291	2.50932	0.00572378	1368.48	727.456	459.006	206.888	No hits found	No description
gb_UNIGENE13825	2.50497	0.00878774	195.234	24.6205	77.5037	8.82845	LOC_Os06g02019.1	cytochrome P450 88A1 putative expressed	Ph-responsive
gb_UNIGENE19542	2.50492	0.000355077	313.376	29.5418	124.003	8.03395	LOC_Os01g74170.1	expressed protein
gb_UNIGENE13982	2.50442	0.0402915	683.616	150.512	290.367	106.009	LOC_Os03g55030.2	glucosyl transferase putative expressed
gb_UNIGENE18956	2.50441	0.000791621	1368.49	180.954	544.401	65.4706	LOC_Os01g65650.1	receptor-like protein kinase 5 precursor putative expressed
gb_UNIGENE3391	2.50177	0.000765877	3291.84	69.6727	1320.82	73.5078	LOC_Os03g53800.5	periplasmic beta-glucosidase precursor putative expressed
gb_UNIGENE14595	2.50159	0.00355855	1991.88	651.383	798.28	273.51	No hits found	No description	Ph-responsive
gb_UNIGENE4650	2.49935	0.000447531	7408.38	512.845	2965.37	222.267	LOC_Os12g42850.3	high-affinity cationic amino acid transporter 1 putative expressed
gb_UNIGENE13457	2.49786	0.0207547	16312.8	1978.54	6448.73	521.935	LOC_Os02g49870.2	expressed protein
gb_UNIGENE8002	2.49628	0.00109644	492.752	19.5897	198.432	14.1634	LOC_Os11g32100.1	helix-loop-helix DNA-binding putative expressed
gb_UNIGENE8961	2.49558	0.000736129	7634.56	1095.91	3005.18	250.849	LOC_Os04g34600.1	ABA/WDS induced protein expressed
gb_UNIGENE8722	2.49517	0.000500198	1396.11	120.486	556.473	33.612	LOC_Os03g03350.1	glycoside hydrolase family 28 putative expressed	Ph-responsive
gb_UNIGENE7009	2.49442	3.03487e-06	3427.54	144.282	1374.46	61.1879	LOC_Os08g25010.1	TBC1 domain family member 2 putative expressed
gb_UNIGENE191	2.48633	0.000314904	1984.28	162.544	797.372	67.0717	LOC_Os10g23204.1	protein CutA chloroplast precursor putative expressed
gb_UNIGENE7348	2.48627	0.00186847	2447.16	258.625	980.377	87.2232	LOC_Os04g41040.2	DNA-directed RNA polymerases II 24 kDa polypeptide putative expressed
gb_UNIGENE4823	2.48279	0.00331621	913.396	100.782	362.869	25.2052	LOC_Os02g08230.2	gl1 protein putative expressed
gb_UNIGENE20488	2.47628	0.000899333	430.924	42.3457	173.875	15.3455	LOC_Os07g05380.1	ATPase putative expressed
gb_UNIGENE15622	2.47534	0.00126589	948.607	87.8427	379.698	17.4356	LOC_Os04g08330.1	expressed protein
gb_UNIGENE14241	2.4686	0.0155705	399.553	58.7322	159.548	16.3691	LOC_Os04g58080.1	polygalacturonase inhibitor 3 precursor putative expressed
gb_UNIGENE9296	2.46216	0.00674724	2328.62	232.551	945.063	88.1591	LOC_Os01g62970.2	expressed protein
gb_UNIGENE8775	2.46152	0.0342631	40663.9	5275.08	16432.8	1875.73	LOC_Os07g11110.1	mRNA binding protein precursor putative expressed
gb_UNIGENE14108	2.44541	0.00117871	783.794	89.1348	318.083	25.593	LOC_Os04g47310.1	expressed protein
gb_UNIGENE18766	2.44248	0.000686608	268.723	32.4338	108.507	8.59192	No hits found	No description
gb_UNIGENE26250	2.44213	0.00148202	912.455	87.5668	368.636	8.32522	No hits found	No description
gb_UNIGENE14292	2.44212	0.0022299	285.875	44.6918	120.502	25.2864	LOC_Os01g01660.1	isoflavone reductase homolog IRL putative expressed
gb_UNIGENE3170	2.4349	0.000494481	166.537	22.1595	69.7547	12.765	LOC_Os03g60870.1	ras-related protein Rab11A putative expressed	Ph-responsive
gb_UNIGENE20645	2.43316	0.00035519	2962.99	226.933	1216.99	86.1323	LOC_Os01g06020.1	aspartyl-tRNA synthetase putative expressed
gb_UNIGENE10859	2.42454	0.000459402	945.525	61.6922	394.25	41.9244	LOC_Os04g35170.1	expressed protein
gb_UNIGENE6406	2.42374	0.000369846	594.073	69.1729	242.269	19.4908	LOC_Os08g23150.1	indole-3-glycerol phosphate synthase chloroplast precursor putative expressed	Ph-responsive
gb_UNIGENE12706	2.42037	0.00345678	1486.18	109.68	615.658	52.5485	LOC_Os04g41560.4	salt tolerance-like protein putative expressed
gb_UNIGENE13848	2.41664	0.00959029	285.845	59.7916	113.289	14.1953	LOC_Os01g58280.1	cucumisin precursor putative expressed	Ph-responsive
gb_UNIGENE18150	2.4157	0.000784514	538.954	44.6158	221.101	7.83231	No hits found	No description
gb_UNIGENE10602	2.41305	0.00161969	110.802	6.94879	46.2654	4.33417	LOC_Os11g11060.2	ATP binding protein putative expressed
gb_UNIGENE13506	2.40936	0.000248193	1742.24	126.799	723.382	53.6715	LOC_Os07g34740.1	pre-rRNA processing protein ESF1 putative expressed
gb_UNIGENE6291	2.40769	4.26057e-05	3427.06	244.775	1424.4	107.321	LOC_Os06g44910.1	OsGrx_C4 - glutaredoxin subgroup I expressed
gb_UNIGENE7980	2.40462	0.0214056	173.479	44.2568	72.1224	16.6472	LOC_Os06g14370.3	ABA-induced protein putative expressed
gb_UNIGENE10204	2.40189	0.0161154	5339.05	618.625	2213.65	210.516	No hits found	No description
gb_UNIGENE2670	2.40083	0.0286083	4736.96	1447.74	1766.85	307.82	LOC_Os06g48200.1	xyloglucan endotransglucosylase/hydrolase protein 23 precursor putative expressed
gb_UNIGENE20945	2.40051	0.000142411	663.538	31.4156	277.405	18.5908	LOC_Os05g05780.1	chromatin remodelling complex ATPase chain putative expressed
gb_UNIGENE23909	2.40034	0.0187207	157.21	50.9693	58.2319	9.76251	LOC_Os03g60850.2	peptide transporter PTR2 putative expressed
gb_UNIGENE20058	2.40011	0.0038975	2780.26	419.716	1141.89	109.245	LOC_Os06g19990.4	GPI-anchored protein putative expressed	Ph-responsive
gb_UNIGENE3558	2.39832	0.00150368	4531.9	266.248	1900.43	164.505	LOC_Os06g36700.1	T-complex protein 1 subunit epsilon putative expressed
gb_UNIGENE13022	2.39764	9.39939e-05	2153.22	146.582	902.125	77.6166	LOC_Os05g01310.2	ankyrin-1 putative expressed
gb_UNIGENE10205	2.39355	0.00985572	4938.1	653.641	2042.3	184.13	No hits found	No description
gb_UNIGENE12854	2.39283	0.00129595	775.83	93.0247	320.267	30.0442	LOC_Os02g39870.1	protein grpE putative expressed
gb_UNIGENE10071	2.39123	0.000544232	4147.39	398.75	1725.87	131.751	LOC_Os09g33780.1	expressed protein
gb_UNIGENE12675	2.38183	0.00200771	2097.94	262.626	881.678	108.156	No hits found	No description
gb_UNIGENE17958	2.37608	0.00384434	601.758	59.2239	251.19	14.4891	LOC_Os04g43350.1	expressed protein
gb_UNIGENE6884	2.37264	0.000195946	2639.18	148.364	1114.5	74.6762	LOC_Os06g43210.1	protein binding protein putative expressed
gb_UNIGENE1138	2.36967	0.000367465	323.577	43.4093	134.585	10.8793	LOC_Os01g05900.1	histone H2B.1 putative expressed	Ph-responsive
gb_UNIGENE7290	2.36587	0.0011222	931.071	79.1064	395.865	38.9559	LOC_Os06g07070.1	BRASSINOSTEROID INSENSITIVE 1-associated receptor kinase 1 precursor putative expressed
gb_UNIGENE12452	2.36552	3.79345e-06	2682.67	114.08	1133.01	39.5009	No hits found	No description
gb_UNIGENE13134	2.36547	0.00918854	343.671	22.2426	151.52	27.3068	LOC_Os03g16570.2	protein binding protein putative expressed
gb_UNIGENE639	2.35966	0.00489313	11082.3	1845.81	4584.12	473.329	No hits found	No description
gb_UNIGENE17635	2.35936	0.000648157	247.796	22.6986	105.57	12.0951	No hits found	No description
gb_UNIGENE10522	2.35826	0.00582057	6969.7	920.831	2907.24	306.302	LOC_Os09g25690.1	conserved hypothetical protein
gb_UNIGENE11131	2.35812	0.00284133	2489.82	184.407	1058.01	82.3128	LOC_Os06g03940.1	spastin putative expressed
gb_UNIGENE24145	2.35778	0.0122586	286.09	65.7554	117.304	16.659	LOC_Os11g03500.1	transparent testa 12 protein putative expressed
gb_UNIGENE536	2.34092	0.00163093	351.542	47.4955	150.879	21.2106	LOC_Os04g02820.2	elongation factor 2 putative expressed
gb_UNIGENE8571	2.33995	0.00650378	80.1808	13.542	36.3416	9.05644	LOC_Os01g08680.2	expressed protein
gb_UNIGENE18861	2.33971	8.97467e-05	806.978	99.1193	341.702	34.2945	No hits found	No description
gb_UNIGENE20974	2.33628	0.0211093	175.949	60.3894	92.6202	50.6189	LOC_Os01g43774.1	cytochrome P450 72A1 putative expressed	Ph-responsive
gb_UNIGENE9017	2.33519	0.00336978	782.842	87.1779	332.586	27.7214	LOC_Os01g15780.1	transferase transferring glycosyl groups putative expressed
gb_UNIGENE15100	2.33422	0.00434285	135.793	9.64592	57.9841	3.26767	LOC_Os12g07150.1	glutamyl-tRNA putative expressed
gb_UNIGENE7941	2.33331	0.00727673	22057.2	1514.59	9463.84	688.332	LOC_Os05g01950.1	expressed protein
gb_UNIGENE10075	2.33189	0.000292435	7306.72	534.21	3128.13	207.908	LOC_Os10g26390.1	oxidoreductase putative expressed
gb_UNIGENE17023	2.33181	0.018661	127.524	6.68042	58.1578	11.4243	No hits found	No description
gb_UNIGENE11506	2.3303	0.00429158	102.206	7.96118	45.4498	8.07622	LOC_Os12g43940.1	ankyrin repeat and protein kinase domain-containing protein 1 putative expressed
gb_UNIGENE18310	2.32979	4.11902e-05	2452.01	92.1949	1054.17	53.1995	LOC_Os07g44970.1	XPA-binding protein 2 putative expressed
gb_UNIGENE17683	2.32668	0.0028662	806.301	98.3154	344.928	33.2501	No hits found	No description
gb_UNIGENE10067	2.32617	0.00453977	191.911	17.5108	81.9489	5.10902	LOC_Os02g32860.1	poly synthetase 1 putative expressed
gb_UNIGENE14901	2.32615	0.0331311	421.551	246.524	158.678	93.6311	LOC_Os07g29310.1	OsSAUR30 - Auxin-responsive SAUR gene family member expressed	Ph-responsive
gb_UNIGENE16618	2.32398	0.00308274	4378.59	318.544	1904.55	221.406	LOC_Os01g10580.1	B-box zinc finger family protein expressed
gb_UNIGENE443	2.32159	9.20685e-05	888.6	72.5456	385.653	41.5721	LOC_Os01g31800.1	histone H2A putative expressed
gb_UNIGENE3679	2.31955	0.00181374	8994.08	805.133	3871.43	298.313	LOC_Os02g08180.1	protein transport protein SEC61 gamma subunit putative expressed
gb_UNIGENE13771	2.31919	0.00127754	475.455	32.0991	208.785	24.8335	LOC_Os08g19370.1	expressed protein
gb_UNIGENE24576	2.31831	0.00485763	239.4	21.7917	103.938	12.3447	No hits found	No description
gb_UNIGENE11973	2.31554	9.87381e-05	612.612	82.6091	263.644	33.0749	No hits found	No description
gb_UNIGENE8776	2.31289	0.000469834	383.34	45.4609	164.818	17.6099	No hits found	No description	Ph-responsive
gb_UNIGENE16686	2.3089	0.0192439	396.638	49.3567	174.182	26.6575	No hits found	No description
gb_UNIGENE16062	2.30635	0.000776035	815.229	110.506	348.28	33.908	LOC_Os12g20150.1	chloroplast alpha-glucan water dikinase isoform 3 putative expressed
gb_UNIGENE22458	2.30537	0.00635208	864.974	115.238	383.691	61.0494	LOC_Os11g17930.1	expressed protein
gb_UNIGENE9742	2.30292	0.00286275	982.685	132.753	418.696	32.9975	LOC_Os01g67190.1	ribonuclease 2 precursor putative expressed	Ph-responsive
gb_UNIGENE4548	2.29957	0.00872785	1129.32	114.125	498.469	72.4395	No hits found	No description
gb_UNIGENE10299	2.2974	0.0361499	751.863	268.475	285.239	55.1525	LOC_Os01g11150.1	gibberellin 2-beta-dioxygenase putative expressed
gb_UNIGENE2636	2.29559	0.00430972	1739.93	282.113	737.089	67.0673	LOC_Os02g53180.2	1-aminocyclopropane-1-carboxylate oxidase 1 putative expressed	Ph-responsive
gb_UNIGENE431	2.2884	0.00721933	525.017	41.606	235.658	35.4911	LOC_Os11g10480.1	alcohol dehydrogenase 1 putative expressed	Ph-responsive
gb_UNIGENE14204	2.28427	7.03598e-05	473.396	31.0646	207.603	15.4132	LOC_Os08g14660.1	SET domain containing protein
gb_UNIGENE17805	2.28286	0.000331946	9576.16	473.745	4203.3	252.846	LOC_Os03g01920.1	expressed protein
gb_UNIGENE2669	2.27665	0.0305903	215.691	54.4101	89.4119	16.2938	LOC_Os06g48200.1	xyloglucan endotransglucosylase/hydrolase protein 23 precursor putative expressed
gb_UNIGENE7294	2.27424	0.00215397	1289.62	115.983	564.038	34.5942	LOC_Os10g42790.1	choline-phosphate cytidylyltransferase B putative expressed
gb_UNIGENE7299	2.27399	0.000523287	406.192	28.4611	180.316	18.8338	LOC_Os12g33210.1	ubiquitin-protein ligase putative expressed
gb_UNIGENE17909	2.26947	0.000780279	1518.15	191.666	658.172	42.4034	LOC_Os08g40910.1	expressed protein
gb_UNIGENE11460	2.26609	0.00289845	129.688	20.0055	55.7023	5.93922	LOC_Os02g58260.1	Zn-dependent hydrolases including glyoxylases putative expressed
gb_UNIGENE1471	2.26506	0.00011829	1235.68	98.4789	546.696	47.6955	LOC_Os08g37444.3	signal recognition particle receptor alpha subunit putative expressed
gb_UNIGENE20884	2.26397	0.0126195	277.158	43.661	122.094	15.8789	LOC_Os09g13630.1	polycomb protein EMBRYONIC FLOWER 2 putative expressed
gb_UNIGENE7273	2.26189	0.024109	4173.78	502.994	1851.31	237.612	No hits found	No description
gb_UNIGENE5202	2.2607	0.0170483	85.3912	9.77594	37.1557	2.01992	LOC_Os02g02840.1	rac-like GTP-binding protein 6 putative expressed
gb_UNIGENE13559	2.25796	0.000962448	320.5	44.6171	140.399	15.9961	LOC_Os12g31830.1	nitrilase homolog 1 putative expressed
gb_UNIGENE10700	2.2562	0.00469702	2881.23	462.22	1255.95	137.513	LOC_Os01g09830.1	OsGrx_A2 - glutaredoxin subgroup III expressed
gb_UNIGENE3155	2.25503	0.0138942	3063.16	609.04	1295.4	172.947	LOC_Os08g08990.1	germin-like protein subfamily 1 member 11 precursor putative expressed
gb_UNIGENE16646	2.25487	0.00542529	718.785	38.1898	322.097	31.2878	LOC_Os07g06820.1	serine/threonine-protein kinase RIO1 putative expressed
gb_UNIGENE15056	2.25419	0.0101775	292.902	82.7209	119.359	17.5197	LOC_Os04g47360.1	prolyl endopeptidase putative expressed
gb_UNIGENE22044	2.25359	0.000390619	354.063	55.8417	158.355	26.4367	LOC_Os09g39500.1	ubiquitin fusion protein putative expressed
gb_UNIGENE7782	2.24974	0.00128951	1775.03	169.969	785.439	63.9909	LOC_Os09g26180.1	transcription initiation factor TFIID subunit 10 putative expressed
gb_UNIGENE2187	2.24786	0.0014914	3811.74	303.601	1680.07	48.4002	LOC_Os02g41590.1	adenosine kinase 2 putative expressed
gb_UNIGENE412	2.24774	0.00326328	1748.2	146.851	796.072	129.397	LOC_Os01g31800.1	histone H2A putative expressed
gb_UNIGENE12676	2.24612	0.00207487	2066.66	240.976	914.074	84.1641	LOC_Os01g04590.1	expressed protein
gb_UNIGENE6496	2.24226	0.0200196	555.209	52.8435	273.64	81.9737	LOC_Os06g43630.1	sucrose-phosphate synthase 1 putative expressed
gb_UNIGENE3521	2.23715	0.00074675	3004.18	199.194	1338.68	64.8336	LOC_Os02g07910.2	fiber protein Fb15 putative expressed
gb_UNIGENE4927	2.23601	0.00637846	14064.4	1014.74	6290.35	435.732	No hits found	No description
gb_UNIGENE2082	2.23355	0.00681308	12273.8	740.176	5530.96	481.499	No hits found	No description
gb_UNIGENE4618	2.22476	0.000238165	6603.54	657.719	2939.87	199.605	LOC_Os01g05670.1	synaptic glycoprotein SC2 putative expressed
gb_UNIGENE6695	2.22165	0.00161364	1281.38	54.3234	580.946	46.8047	LOC_Os09g34100.1	hydroxyacylglutathione hydrolase 2 mitochondrial precursor putative expressed
gb_UNIGENE3965	2.22068	0.0063817	222.869	66.883	94.3563	19.4111	LOC_Os01g70180.2	secondary cell wall-related glycosyltransferase family 47 putative expressed
gb_UNIGENE2630	2.21651	0.00375062	42100.8	5606.5	19289.3	3555.88	LOC_Os05g09580.1	expressed protein	Ph-responsive
gb_UNIGENE1132	2.21639	0.0305439	127.107	16.0056	59.8477	12.2742	LOC_Os01g05900.1	histone H2B.1 putative expressed
gb_UNIGENE5272	2.21463	1.18505e-05	203.355	11.346	91.748	4.60603	LOC_Os07g38590.1	carboxyl-terminal peptidase putative expressed
gb_UNIGENE3239	2.21312	0.00453797	77648.7	6556.19	35433.3	4079.6	LOC_Os02g14430.1	peroxidase 68 precursor putative expressed	Ph-responsive
gb_UNIGENE22030	2.21245	0.0057616	825.733	73.5664	375.119	43.0994	LOC_Os10g28030.2	acylamino-acid-releasing enzyme putative expressed
gb_UNIGENE5857	2.21015	7.09417e-05	3279.49	240.811	1486.93	121.426	LOC_Os05g02650.1	expressed protein
gb_UNIGENE9278	2.20998	0.00470921	2740.83	165.267	1255.34	130.997	LOC_Os01g21630.1	carboxylic ester hydrolase putative expressed
gb_UNIGENE25028	2.20365	0.000250228	912.79	77.2243	413.73	33.5227	No hits found	No description
gb_UNIGENE14185	2.20309	0.0147989	996.714	71.5601	458.305	53.5931	LOC_Os11g27430.1	NB-ARC domain containing protein
gb_UNIGENE20097	2.19635	0.00726568	3628.35	320.491	1643.21	105.06	LOC_Os12g02589.3	catalytic/ hydrolase putative expressed
gb_UNIGENE8911	2.19603	0.000274938	661.091	43.8677	300.769	17.5893	LOC_Os02g17320.2	uridine/cytidine kinase-like 1 putative expressed
gb_UNIGENE13524	2.1841	0.00196094	619.395	56.0546	280.264	11.03	LOC_Os07g04180.2	amino acid permease 6 putative expressed
gb_UNIGENE592	2.18406	4.43264e-05	3927.79	317.782	1801.25	158.578	LOC_Os04g53230.1	aminomethyltransferase mitochondrial precursor putative expressed
gb_UNIGENE8077	2.18094	0.00439144	1227.68	150.371	560.058	56.2981	LOC_Os01g63800.1	pleckstrin homology domain-containing protein 1 putative expressed
gb_UNIGENE610	2.1784	0.00647596	1570.76	177.101	735.322	122.087	LOC_Os01g45274.4	carbonic anhydrase chloroplast precursor putative expressed
gb_UNIGENE8778	2.17808	0.00396826	178.466	33.7869	79.9429	12.1283	LOC_Os06g15620.1	GAST1 protein precursor putative expressed	Ph-responsive
gb_UNIGENE15116	2.17486	0.00184548	802.87	107.555	361.761	24.9094	LOC_Os01g54620.1	CESA4 - cellulose synthase expressed
gb_UNIGENE24266	2.16997	0.000171646	258.694	13.767	119.245	6.62381	LOC_Os04g44110.1	IAA-amino acid hydrolase ILR1-like 3 precursor putative expressed
gb_UNIGENE7230	2.16665	0.000567529	3549.7	174.654	1641.19	98.5937	LOC_Os08g05570.4	monodehydroascorbate reductase chloroplast precursor putative expressed
gb_UNIGENE25788	2.1649	0.000606237	371.655	17.1387	171.408	5.83195	LOC_Os04g51050.2	OsWAK53a - OsWAK receptor-like protein kinase expressed
gb_UNIGENE22050	2.15972	0.0402929	1113.87	130.536	547.553	133.748	LOC_Os03g43650.1	leucine-rich repeat receptor protein kinase EXS precursor putative expressed	Ph-responsive
gb_UNIGENE427	2.15783	3.56103e-05	22402.8	1445.67	10414.4	806.646	LOC_Os05g38640.1	histone H2A putative expressed
gb_UNIGENE1846	2.15607	0.00247249	1463.25	145.023	683.242	77.7492	LOC_Os03g03910.1	catalase-1 putative expressed
gb_UNIGENE2643	2.15378	0.0181616	5266.13	935.274	2381.84	227.453	No hits found	No description
gb_UNIGENE20859	2.15219	0.00125111	1140.7	55.067	533.675	44.884	LOC_Os08g07300.2	HAD-superfamily hydrolase subfamily IA variant 1 putative expressed
gb_UNIGENE8001	2.1507	0.00155753	3605.97	366.776	1657.82	88.0004	LOC_Os02g09810.3	amino acid transporter-like protein putative expressed
gb_UNIGENE11306	2.14804	0.0120799	2456.26	256.72	1142.83	117.659	LOC_Os12g01360.1	expressed protein
gb_UNIGENE16746	2.14029	0.000884423	203.982	12.6868	94.95	3.46556	LOC_Os05g39840.1	expressed protein
gb_UNIGENE9433	2.13712	0.00955074	957.645	145.226	454.841	88.7828	LOC_Os05g38660.1	expressed protein
gb_UNIGENE2083	2.13685	0.00546289	2615.69	201.634	1225.11	101.157	LOC_Os03g56670.2	photosystem I reaction center subunit III chloroplast precursor putative expressed
gb_UNIGENE2931	2.13442	0.00258218	453.881	42.3146	215.06	25.219	LOC_Os01g59440.1	BRASSINOSTEROID INSENSITIVE 1-associated receptor kinase 1 precursor putative expressed
gb_UNIGENE5042	2.13356	0.00350288	1377.91	88.4535	644.719	34.4149	LOC_Os01g19450.1	ATP-citrate synthase subunit 1 putative expressed
gb_UNIGENE11355	2.13255	5.88735e-05	2117.16	166.801	989.465	60.7274	LOC_Os02g02860.1	glutamyl-tRNA synthetase putative expressed
gb_UNIGENE11283	2.13047	0.0144227	578.71	205.156	239.549	54.4069	LOC_Os03g42600.1	expressed protein	Ph-responsive
gb_UNIGENE4773	2.13045	0.000635026	13008.1	874.046	6157.04	589.343	LOC_Os02g35090.1	expressed protein
gb_UNIGENE2947	2.13004	0.00994558	2068.09	311.816	984.268	175.845	LOC_Os12g10140.1	caffeic acid 3-O-methyltransferase putative	Ph-responsive
gb_UNIGENE3130	2.1299	0.000247406	7311.2	542.381	3439.47	294.946	LOC_Os03g62490.1	mitochondrial prohibitin complex protein 2 putative expressed
gb_UNIGENE5582	2.12943	0.0036447	38839.8	4144.52	17940.2	530.637	LOC_Os01g12270.1	hypothetical protein
gb_UNIGENE9170	2.12816	0.0035297	405.899	25.427	191.6	15.9338	LOC_Os06g01760.2	aldehyde dehydrogenase putative expressed
gb_UNIGENE4544	2.12718	5.65514e-05	27370	2291.96	12835.3	941.205	No hits found	No description
gb_UNIGENE14123	2.12571	0.00123711	721.64	68.3398	337.137	22.8502	LOC_Os04g44950.1	carbonyl reductase 1 putative expressed
gb_UNIGENE8124	2.12453	0.00215712	1810.71	146.021	851.74	69.6582	LOC_Os01g65410.1	serine hydroxymethyltransferase mitochondrial precursor putative expressed
gb_UNIGENE13287	2.11727	0.00363783	486.867	103.689	229.4	46.2759	LOC_Os07g02710.1	expressed protein
gb_UNIGENE3375	2.11716	0.00306128	3482.04	511.443	1615.96	154.915	LOC_Os09g23350.1	ATTPS6 putative expressed	Ph-responsive
gb_UNIGENE19758	2.1116	0.00209914	242.098	27.4123	116.86	19.5785	LOC_Os10g04750.1	F-box domain containing protein
gb_UNIGENE8515	2.10308	0.000338212	19366	515.805	9242.17	500.77	LOC_Os04g51300.1	L-ascorbate peroxidase chloroplast precursor putative expressed
gb_UNIGENE20328	2.10265	0.00780946	247.519	28.2533	121.308	19.1312	LOC_Os04g58870.3	protein binding protein putative expressed
gb_UNIGENE8201	2.10223	0.00206943	2424.84	279.35	1142.71	104.613	LOC_Os03g63270.1	regulatory protein putative expressed
gb_UNIGENE15472	2.09428	0.00702156	330.151	39.2013	155.201	8.80082	LOC_Os06g49760.1	ripening-related protein putative expressed
gb_UNIGENE9183	2.09159	0.000497853	1033.16	114.192	492.703	49.6111	LOC_Os06g06770.1	expressed protein
gb_UNIGENE11919	2.08792	0.015564	136.315	62.2834	71.0551	31.4342	No hits found	No description	Ph-responsive
gb_UNIGENE2825	2.08125	0.000355411	25653.6	1569.86	12375.8	971.007	LOC_Os09g20390.3	expressed protein
gb_UNIGENE6413	2.08108	0.00655787	31429.3	1651.82	15152.2	1101.02	LOC_Os03g36750.1	protein cbbY putative expressed
gb_UNIGENE20387	2.07898	0.000216535	2723.39	277.833	1307.09	126.485	LOC_Os03g09940.1	low affinity sulphate transporter 3 putative expressed
gb_UNIGENE16535	2.07833	0.00177844	2326.44	242.782	1111.34	81.2934	LOC_Os12g41250.1	methylcrotonoyl-CoA carboxylase subunit alpha mitochondrial precursor putative expressed
gb_UNIGENE9047	2.07748	0.0260458	3392.45	853.606	1560.73	233.453	LOC_Os03g60509.2	expressed protein
gb_UNIGENE17965	2.0774	0.0124189	484.585	64.8287	237.158	40.2888	LOC_Os02g55134.1	cytochrome c oxidase copper chaperone putative expressed
gb_UNIGENE5996	2.07617	0.00757112	2232.82	243.883	1060.29	51.8125	LOC_Os07g43820.1	xylanase inhibitor protein 1 precursor putative expressed
gb_UNIGENE25428	2.07241	0.000509724	2947.36	163.143	1428.42	110.672	No hits found	No description
gb_UNIGENE7920	2.07089	0.00055384	588.256	47.6867	282.063	14.4638	LOC_Os02g37470.1	FLU putative expressed
gb_UNIGENE10156	2.07014	0.0014325	933.505	78.2875	450.46	35.4328	LOC_Os08g45080.1	expressed protein
gb_UNIGENE11884	2.06932	0.0160734	3104.91	613.562	1495.51	259.335	LOC_Os06g49190.1	nonspecific lipid-transfer protein precursor putative expressed
gb_UNIGENE18516	2.06838	0.030528	83.9213	22.313	39.4705	10.3446	LOC_Os10g19860.1	XI-I putative expressed
gb_UNIGENE1881	2.06763	0.00328865	1857.49	283.207	876.265	53.5053	LOC_Os05g43690.1	GPI-anchored protein putative expressed
gb_UNIGENE1523	2.06355	0.00131769	14298	511.393	6931.19	266.64	LOC_Os04g38410.1	chlorophyll a-b binding protein CP24 chloroplast precursor putative expressed
gb_UNIGENE6780	2.06181	0.0143456	259.67	18.8985	130.585	22.542	LOC_Os03g29470.1	transcription initiation factor TFIID subunit 9B putative expressed
gb_UNIGENE2640	2.06133	0.000378541	15380.3	1526.1	7479.39	774.01	LOC_Os09g27820.1	1-aminocyclopropane-1-carboxylate oxidase 1 putative expressed
gb_UNIGENE5046	2.05913	0.00034612	4630.54	384.324	2238.39	138.662	LOC_Os05g48020.1	syntaxin 72 putative expressed
gb_UNIGENE14312	2.0591	0.00288958	1381.98	79.6663	671.355	39.9594	LOC_Os08g30100.1	1-aminocyclopropane-1-carboxylate oxidase putative expressed
gb_UNIGENE6362	2.05546	0.00409086	1879.37	228.897	915.113	126.83	LOC_Os11g43200.1	tropinone reductase 2 putative
gb_UNIGENE16708	2.05529	0.0114978	1680.28	202.668	811.159	71.5529	LOC_Os05g39800.1	nodulin-like family protein expressed
gb_UNIGENE2638	2.05477	0.0101199	4076.88	907.726	1928.56	396.613	LOC_Os02g53180.3	1-aminocyclopropane-1-carboxylate oxidase 1 putative expressed	Ph-responsive
gb_UNIGENE14804	2.05149	0.000587002	728.306	56.6704	355.418	29.0735	LOC_Os02g57290.4	cytochrome P450 97B3 putative expressed
gb_UNIGENE6316	2.04953	0.00145108	1686.82	131.795	817.701	39.3351	LOC_Os09g29810.1	retrotransposon protein putative unclassified expressed
gb_UNIGENE17069	2.04943	0.000413835	2012.75	79.3979	989.215	78.6786	LOC_Os03g64060.1	expressed protein
gb_UNIGENE12441	2.04896	0.00120602	728.744	94.9072	361.447	63.6873	LOC_Os08g09190.1	auxin Efflux Carrier family protein expressed
gb_UNIGENE4963	2.04567	0.00193917	2511.21	201.576	1220.6	64.8044	LOC_Os04g32330.2	dihydrolipoyllysine-residue succinyltransferase component of 2-oxoglutarate dehydrogenase complex mitochondrial precursor putative expressed
gb_UNIGENE3636	2.04465	0.000122836	9655.07	210.437	4724.79	139.651	LOC_Os11g31530.1	BRASSINOSTEROID INSENSITIVE 1-associated receptor kinase 1 precursor putative	Ph-responsive
gb_UNIGENE5274	2.04208	0.000573494	448.781	60.524	217.668	25.2828	LOC_Os07g10530.1	carboxyl-terminal peptidase putative expressed	Ph-responsive
gb_UNIGENE7035	2.03869	0.000961062	2742.39	196.501	1343.87	93.0086	LOC_Os03g24600.1	peptide methionine sulfoxide reductase msrB putative expressed
gb_UNIGENE13692	2.0386	0.0101505	13125.5	1428.8	6336.85	332.189	LOC_Os01g02680.1	TAK33 putative expressed	Ph-responsive
gb_UNIGENE5344	2.0375	0.000178922	13412.6	445.816	6599.75	348.907	LOC_Os07g01030.1	glycosyl transferase group 1 family protein putative expressed
gb_UNIGENE7997	2.03496	0.00129105	3021.75	164.589	1483.89	76.9954	LOC_Os02g52314.1	ER6 protein putative expressed
gb_UNIGENE8550	2.03466	0.00290767	152.299	9.32446	75.0786	5.60289	LOC_Os06g34120.1	esterase precursor putative expressed
gb_UNIGENE22210	2.03347	0.000506976	1970.73	142.258	973.504	85.7758	No hits found	No description
gb_UNIGENE5995	2.03194	0.0325256	7115.41	828.289	3499.64	388.959	LOC_Os11g47530.1	xylanase inhibitor protein 2 precursor putative expressed
gb_UNIGENE10694	2.03043	0.00117989	2219.08	271.155	1080.96	84.1224	LOC_Os04g52540.1	eukaryotic translation initiation factor 2C 2 putative expressed
gb_UNIGENE13978	2.02927	1.40416e-05	1356.79	121.572	670.506	66.8237	LOC_Os09g18320.1	cell adhesion protein byn-1 putative expressed
gb_UNIGENE2247	2.02866	0.000367809	105911	11461.9	51924.5	4636.34	LOC_Os05g48630.2	expressed protein
gb_UNIGENE23669	2.02209	0.00376135	629.824	178.291	300.1	79.4251	No hits found	No description
gb_UNIGENE13111	2.0205	8.92576e-05	2574.63	168.324	1275.17	89.5439	LOC_Os08g29720.2	mitochondrial carrier protein CGI-69 putative expressed
gb_UNIGENE15956	2.01989	0.0106861	1213.12	145.11	594.474	63.2051	No hits found	No description
gb_UNIGENE12649	2.01876	0.00598949	1049.18	96.3567	514.509	27.0231	LOC_Os05g33940.1	hsr203J putative expressed
gb_UNIGENE6687	2.01742	0.00132649	2669.3	208.143	1331.75	144.487	LOC_Os04g33080.1	protein phosphatase 2C containing protein expressed
gb_UNIGENE12741	2.01731	0.000887575	2385.12	128.174	1185.23	82.2218	LOC_Os07g47750.1	expressed protein
gb_UNIGENE10148	2.01706	0.000729607	404.392	25.9339	200.062	11.1264	LOC_Os03g56270.2	receptor protein kinase CLAVATA1 precursor putative expressed
gb_UNIGENE25201	2.01642	0.000508575	488.77	45.5808	240.601	16.6409	LOC_Os04g41020.1	kelch motif family protein expressed
gb_UNIGENE7849	2.01598	0.0136329	188.025	32.9227	91.6252	13.9336	LOC_Os01g10950.1	peptide-N4-asparagine amidase A putative expressed
gb_UNIGENE13024	2.01567	0.0238615	3953.03	638.915	1884.7	23.8423	No hits found	No description
gb_UNIGENE8908	2.00591	0.000279202	1225.17	74.2083	613.03	47.987	LOC_Os04g48770.1	ubiquitin fusion degradation protein 1 putative expressed
gb_UNIGENE13305	2.00578	0.0327516	2343.18	341.156	1151.71	142.826	LOC_Os06g51290.3	phytoene synthase chloroplast precursor putative expressed
gb_UNIGENE9364	2.00389	0.00175055	597.31	49.4448	295.361	8.57785	LOC_Os08g42760.1	S-adenosylmethionine-dependent methyltransferase/ methyltransferase putative expressed
gb_UNIGENE11401	2.00116	0.00175906	629.041	75.5188	311.193	28.8148	LOC_Os06g45140.1	light-inducible protein CPRF-2 putative expressed
gb_UNIGENE6521	0.49973	0.0115887	9957.36	1257.87	19868.6	2545.09	No hits found	No description	Ph-responsive
gb_UNIGENE20582	0.499646	0.00606141	135.982	11.7386	270.473	16.7898	LOC_Os04g21610.1	expressed protein
gb_UNIGENE18214	0.499538	0.025671	128.832	19.0495	264.699	54.6745	LOC_Os03g58900.1	galactosyltransferase/ transferase transferring hexosyl groups putative expressed	Ph-responsive
gb_UNIGENE10293	0.499266	0.000214196	106.004	19.8205	209.053	31.0084	LOC_Os07g46560.1	ubiquitin ligase SINAT5 putative expressed
gb_UNIGENE10233	0.498816	1.36382e-05	2634.25	221.774	5285.12	458.325	LOC_Os06g05350.1	DNA-binding protein p24 putative expressed
gb_UNIGENE12297	0.498126	0.0106656	115.708	9.27016	233.031	21.9616	No hits found	No description
gb_UNIGENE7520	0.497914	0.000338724	1676.03	121.297	3365.85	236.99	LOC_Os03g49230.1	N-acetyltransferase 5 putative expressed
gb_UNIGENE19271	0.497425	0.00317761	983.027	82.2555	1974.51	161.105	LOC_Os04g45210.1	peroxisomal biogenesis factor 11 family protein expressed
gb_UNIGENE4656	0.497287	0.00191422	111.047	18.2476	217.718	22.7485	LOC_Os04g52830.1	kelch motif family protein expressed
gb_UNIGENE11285	0.497126	0.000613233	2460.93	396.033	4870.45	583.474	LOC_Os09g28160.1	phosphate carrier protein mitochondrial precursor putative expressed	Ph-responsive
gb_UNIGENE650	0.497075	0.00112374	370.465	34.4426	739.637	49.9761	LOC_Os01g62350.1	60S ribosomal protein L36-2 putative expressed
gb_UNIGENE2707	0.496956	0.0364556	3414.74	645.268	6592.41	602.838	No hits found	No description
gb_UNIGENE6309	0.496943	0.0319402	148.649	18.7676	314.078	69.0947	LOC_Os01g17440.1	retrotransposon protein putative unclassified expressed
gb_UNIGENE23368	0.496386	0.00186098	520.932	99.2731	1024.89	153.972	LOC_Os04g34270.1	serine/threonine-protein kinase receptor precursor putative expressed
gb_UNIGENE10046	0.495884	0.0086609	194.354	24.819	384.049	23.403	No hits found	No description
gb_UNIGENE4425	0.495451	0.0283438	45.9278	29.7471	80.0943	44.0723	LOC_Os04g59260.1	peroxidase 12 precursor putative expressed
gb_UNIGENE13932	0.494258	0.0410243	25.6091	3.88166	55.3601	12.4068	LOC_Os07g02460.1	expressed protein	Ph-responsive
gb_UNIGENE14039	0.493726	0.00119689	644.17	73.8104	1295.61	116.956	No hits found	No description
gb_UNIGENE15147	0.493629	0.000580837	468.192	61.0435	955.206	141.403	LOC_Os07g49520.1	2-oxoglutarate dehydrogenase E1 component mitochondrial precursor putative expressed
gb_UNIGENE16526	0.493615	0.00358586	8932.63	1643.38	18101.2	3297.36	LOC_Os06g04070.1	arginine decarboxylase putative expressed
gb_UNIGENE24842	0.49192	0.0025669	132.14	10.776	271.63	32.3208	LOC_Os06g16390.1	polycomb protein EZ1 putative expressed
gb_UNIGENE11234	0.491829	0.0031039	627.113	57.4239	1267.78	75.289	LOC_Os12g39620.5	disease resistance protein putative expressed
gb_UNIGENE6732	0.491473	0.0023562	22128.7	4781.56	45224.6	10030.7	LOC_Os04g33390.1	P-protein putative expressed	Ph-responsive
gb_UNIGENE17222	0.491168	0.0249176	114.29	13.1946	232.696	29.1394	LOC_Os02g02190.1	high affinity nitrate transporter putative expressed
gb_UNIGENE13545	0.491159	0.00018297	934.938	63.5911	1899.23	106.744	LOC_Os03g59700.1	peptidyl-prolyl cis-trans isomerase H putative expressed
gb_UNIGENE19979	0.490947	0.0302447	153.289	23.5248	309.972	50.9909	LOC_Os04g43440.1	NB-ARC domain containing protein expressed	Ph-responsive
gb_UNIGENE20702	0.49071	0.00077683	598.996	73.1235	1213.07	120.155	No hits found	No description
gb_UNIGENE12839	0.490665	0.00790782	862.044	95.0354	1746.53	147.454	No hits found	No description
gb_UNIGENE18449	0.490504	0.0222356	971.872	162.376	1938.92	183.448	LOC_Os08g25700.1	expressed protein
gb_UNIGENE13986	0.489988	0.00543979	311.951	67.818	626.538	126.724	LOC_Os01g42350.1	PDR5-like ABC transporter putative	Ph-responsive
gb_UNIGENE9917	0.489907	0.00850652	28554.4	4162.08	60709.2	13841.3	No hits found	No description	Ph-responsive
gb_UNIGENE5607	0.489338	0.00153004	8935.63	947.187	18161.9	1512.68	LOC_Os01g14590.2	pathogen-related protein putative expressed	Ph-responsive
gb_UNIGENE11723	0.489011	0.000486559	2207.66	196.376	4498.51	336.756	LOC_Os02g22140.1	ADP-ribosylation factor putative expressed
gb_UNIGENE5532	0.488662	0.000213785	760.948	69.3203	1547.58	102.842	LOC_Os01g06660.2	pyruvate decarboxylase isozyme 1 putative expressed
gb_UNIGENE6759	0.488434	0.000374858	16354.8	2687.64	33035.5	4163.01	LOC_Os05g03760.2	zinc finger transcription factor-like protein putative expressed	Ph-responsive
gb_UNIGENE7412	0.488301	0.0138654	135.394	22.5338	271.629	35.8706	LOC_Os01g52640.2	ubiquitin-protein ligase COP1 putative expressed
gb_UNIGENE188	0.48716	0.0187681	39.4352	8.15474	77.5558	8.86819	LOC_Os03g17100.1	histone H2A putative expressed
gb_UNIGENE6951	0.48648	0.00283571	1271.55	127.625	2596.1	211.868	LOC_Os03g22950.1	acyl carrier protein mitochondrial precursor putative expressed
gb_UNIGENE10376	0.486098	0.000559179	446.379	34.0311	921.021	79.7622	LOC_Os02g06480.2	protein SCO1 mitochondrial precursor putative expressed
gb_UNIGENE6169	0.485505	0.00688638	147.241	28.851	291.167	25.9919	No hits found	No description
gb_UNIGENE15522	0.485331	0.000777595	1312.09	96.3529	2711.52	224.884	LOC_Os04g46190.3	ubiquitin carboxyl-terminal hydrolase isozyme L3 putative expressed
gb_UNIGENE7013	0.484236	0.00447057	825.832	113.743	1673.88	126.655	LOC_Os03g09060.1	14-dihydroxy-2-naphthoate octaprenyltransferase putative expressed
gb_UNIGENE14017	0.484166	0.011803	53.934	10.1408	107.564	8.88223	No hits found	No description
gb_UNIGENE8580	0.484072	0.00278491	616.687	39.0759	1285.2	127.836	No hits found	No description
gb_UNIGENE25239	0.483575	0.00176731	960.857	135.741	1943.13	176.79	No hits found	No description	Ph-responsive
gb_UNIGENE25812	0.482986	0.000524415	1246.53	153.84	2565.88	279.464	LOC_Os06g51170.1	serine/threonine-protein kinase Cx32 chloroplast precursor putative expressed	Ph-responsive
gb_UNIGENE10717	0.482974	0.0176166	316.462	49.8917	632.125	45.1273	LOC_Os01g03360.1	Bowman-Birk type bran trypsin inhibitor precursor putative expressed
gb_UNIGENE20318	0.480911	0.00319312	386.848	36.0851	797.227	35.2533	LOC_Os04g43922.1	exosome complex exonuclease rrp4 putative expressed
gb_UNIGENE14388	0.480879	0.00984798	67.3251	19.5044	129.374	24.7285	No hits found	No description
gb_UNIGENE25131	0.480596	0.01416	100.236	8.54617	211.212	27.5426	LOC_Os04g32480.1	ZIM motif family protein expressed	Ph-responsive
gb_UNIGENE488	0.480556	0.00411677	1788.5	191.274	3709.52	391.485	LOC_Os05g38740.1	histone H4 putative expressed
gb_UNIGENE4614	0.479946	0.000414181	3241.05	380.945	6685.37	520.619	LOC_Os02g03100.2	NADP-dependent D-sorbitol-6-phosphate dehydrogenase putative expressed
gb_UNIGENE8981	0.479841	0.00175454	1256.84	140.742	2594.23	212.96	LOC_Os10g42430.1	transcription factor MYC7E putative expressed
gb_UNIGENE3310	0.479834	0.0014781	163.1	5.49363	342.478	27.8414	LOC_Os12g41390.1	homocysteine S-methyltransferase 3 putative expressed
gb_UNIGENE634	0.479676	0.0189463	64537.8	19425.9	123615	25263.5	LOC_Os10g34930.1	secretory protein putative expressed	Ph-responsive
gb_UNIGENE10557	0.47966	0.0151888	170.415	29.1147	341.205	25.7187	LOC_Os09g38410.2	sialin putative expressed
gb_UNIGENE8899	0.479357	0.000151429	3975.97	311.458	8334.19	781.217	LOC_Os04g33940.1	expressed protein
gb_UNIGENE24670	0.479296	0.00355921	405.699	48.3692	842.22	94.9518	No hits found	No description
gb_UNIGENE704	0.479064	0.000129206	34.3873	10.4774	71.9451	21.5907	LOC_Os10g05970.1	proline-rich protein putative expressed
gb_UNIGENE2124	0.478811	0.00264962	1143.67	136.523	2363.86	233.097	LOC_Os10g41410.2	nucleoside diphosphate kinase 1 putative expressed
gb_UNIGENE14737	0.478291	0.0314324	101.611	12.7901	208.934	16.0243	LOC_Os03g05110.1	xyloglucan galactosyltransferase KATAMARI 1 putative expressed
gb_UNIGENE25505	0.478073	0.000460483	1129.75	88.0992	2371.04	210.788	No hits found	No description
gb_UNIGENE12627	0.477917	0.000366908	43.1711	6.72199	90.255	14.717	LOC_Os01g03570.1	transcription factor X1 putative expressed
gb_UNIGENE4315	0.477672	0.000552221	2807.98	245.92	5853.8	402.048	LOC_Os06g09570.1	nucleolar GTP-binding protein 1 putative expressed
gb_UNIGENE9719	0.476608	0.0268215	204.919	47.695	406.311	32.5926	LOC_Os11g42420.2	nuclear pore protein 84 / 107 containing protein expressed
gb_UNIGENE6906	0.473893	0.00128265	146.786	11.8958	308.303	19.2629	LOC_Os01g70670.2	BTB/POZ domain containing protein expressed
gb_UNIGENE11818	0.473878	0.000200147	1956.12	219.196	4122.56	447.504	LOC_Os10g37160.1	transposon protein putative unclassified expressed	Ph-responsive
gb_UNIGENE5140	0.473158	0.0201623	34.8104	4.98648	71.6554	4.02289	LOC_Os01g03520.1	ubiquitin conjugating enzyme/ ubiquitin-like activating enzyme putative expressed
gb_UNIGENE9960	0.472184	0.00421775	324.278	37.8522	691.907	96.4597	LOC_Os03g11734.2	antiporter/ drug transporter putative expressed
gb_UNIGENE20803	0.471922	0.00224707	148.908	16.4277	315.376	32.3184	LOC_Os06g06790.1	OsPDIL1-5 - Oryza sativa protein disulfide isomerase expressed
gb_UNIGENE10411	0.471829	0.0205472	63.7704	11.161	131.612	14.1537	No hits found	No description	Ph-responsive
gb_UNIGENE18399	0.471628	0.0197852	562.438	108.381	1140.69	102.934	No hits found	No description	Ph-responsive
gb_UNIGENE17424	0.470804	0.000204961	1155.58	86.6193	2446.81	139.851	LOC_Os03g15240.1	expressed protein
gb_UNIGENE20555	0.470803	0.00455028	69.094	9.12995	151.711	32.2553	LOC_Os04g55730.1	alpha-N-acetylglucosaminidase precursor putative expressed
gb_UNIGENE6164	0.470639	0.0148644	1852.71	427.402	3765.83	455.084	LOC_Os05g51690.3	CCT motif family protein expressed
gb_UNIGENE15882	0.47063	0.0342342	43.0665	7.83152	86.2592	2.8095	LOC_Os12g26290.4	alpha-DOX2 putative expressed
gb_UNIGENE3986	0.470308	0.000163956	2223.5	242.497	4696.71	439.579	No hits found	No description
gb_UNIGENE2970	0.470226	0.00865767	7007.05	1040.09	14470.3	1115.67	LOC_Os04g47690.3	HMG1/2-like protein putative expressed
gb_UNIGENE3730	0.468033	0.0125241	575.375	105.887	1189.47	99.2394	LOC_Os05g07050.1	pre-mRNA-processing-splicing factor 8 putative expressed
gb_UNIGENE9551	0.467647	0.00068088	1763.45	146.842	3802.92	398.355	LOC_Os04g39210.1	agmatine deiminase putative expressed
gb_UNIGENE1682	0.467558	0.000814562	3922.1	411.636	8288.43	379.225	No hits found	No description
gb_UNIGENE3376	0.466618	0.00401112	348.515	57.0494	730.713	77.2314	LOC_Os03g12360.2	trehalose-6-phosphate synthase putative expressed
gb_UNIGENE5320	0.464828	0.00457379	2009.76	287.58	4254.52	478.674	LOC_Os06g45480.1	metallopeptidase putative expressed
gb_UNIGENE7171	0.464796	0.00151695	523.234	109.017	1096.82	190.86	LOC_Os10g38710.1	glutathione S-transferase GSTU6 putative expressed	Ph-responsive
gb_UNIGENE18481	0.46437	0.00374871	81.2638	4.86699	177.874	20.7334	LOC_Os02g56540.1	kinesin-like protein KIF3A putative expressed
gb_UNIGENE21093	0.463783	0.00392846	73.418	12.8592	154.263	17.1977	LOC_Os01g03570.1	transcription factor X1 putative expressed
gb_UNIGENE3582	0.463544	0.00243292	3507.41	411.24	7477.35	522.065	LOC_Os03g63400.1	transcription factor BTF3 putative expressed
gb_UNIGENE7968	0.463312	0.0276436	111.935	42.5643	239.077	74.3909	LOC_Os04g33920.1	lipid binding protein putative expressed	Ph-responsive
gb_UNIGENE11397	0.462757	0.0170017	332.716	46.1326	700.215	21.3084	No hits found	No description
gb_UNIGENE2031	0.462328	0.00197982	5248.65	610.74	11193.7	705.76	LOC_Os03g16980.3	UDP-glucuronic acid decarboxylase 1 putative expressed
gb_UNIGENE6699	0.461872	0.00105988	11761.4	866.434	25852.7	3392.85	No hits found	No description	Ph-responsive
gb_UNIGENE1180	0.461786	0.000952399	45.7226	7.84983	98.1819	14.5867	LOC_Os01g05900.1	histone H2B.1 putative expressed
gb_UNIGENE11456	0.461734	0.00253498	104.464	14.3775	220.651	14.6136	LOC_Os01g40700.1	expressed protein
gb_UNIGENE17082	0.461059	0.0110326	8299.32	1842.59	17061.8	1812.62	LOC_Os03g60840.1	Bowman-Birk type trypsin inhibitor putative expressed	Ph-responsive
gb_UNIGENE13733	0.46069	0.0314549	273.146	36.0727	580.099	47.2385	LOC_Os01g04409.1	expressed
gb_UNIGENE17025	0.460611	0.00118581	422.136	31.9627	917.12	72.452	LOC_Os09g20820.1	enolase putative expressed
gb_UNIGENE16177	0.460035	0.0107744	106.951	14.7863	229.582	19.9979	LOC_Os05g44400.1	GATA transcription factor 13 putative expressed
gb_UNIGENE14200	0.45981	0.000494539	237.543	32.6022	509.043	43.1356	LOC_Os11g14990.1	expressed protein
gb_UNIGENE6322	0.459405	0.00327441	1744.43	268.995	3721.31	342.811	LOC_Os07g39280.1	integral membrane protein like putative expressed	Ph-responsive
gb_UNIGENE11993	0.459026	0.00459662	1068.86	164.002	2282.44	233.008	LOC_Os04g37760.1	expressed protein
gb_UNIGENE23196	0.458746	0.00931588	102.537	24.657	211.113	22.9049	LOC_Os01g45860.1	DELLA protein RGA putative expressed	Ph-responsive
gb_UNIGENE19799	0.45855	0.00243804	123.797	11.4024	269.683	24.9916	LOC_Os07g40470.1	conserved hypothetical protein	Ph-responsive
gb_UNIGENE16813	0.458159	0.0307576	34.416	2.03262	79.191	16.8087	No hits found	No description
gb_UNIGENE15601	0.457935	0.00686813	243.309	34.4956	523.901	45.1482	LOC_Os07g48640.2	oxidoreductase putative expressed
gb_UNIGENE16121	0.457815	0.00606578	216.587	28.8177	462.905	40.5591	LOC_Os03g06330.1	protein kinase APK1B chloroplast precursor putative expressed
gb_UNIGENE6875	0.456673	0.00518731	649.97	106.635	1378.22	75.9047	LOC_Os07g40620.1	saccharopine dehydrogenase putative expressed
gb_UNIGENE5345	0.456472	0.0434611	53.7777	14.0331	108.84	5.70638	LOC_Os03g42130.1	gibberellin 20 oxidase 2 putative expressed
gb_UNIGENE6920	0.456434	0.0136698	393.083	121.674	821.845	178.98	LOC_Os04g32920.5	potassium transporter 1 putative expressed	Ph-responsive
gb_UNIGENE15159	0.455507	0.00257665	1275.09	227.944	2716.07	312.207	LOC_Os06g30380.1	IMP dehydrogenase/GMP reductase putative expressed
gb_UNIGENE5750	0.454711	9.55684e-05	2579.05	134.214	5688.58	388.753	LOC_Os06g43650.2	expressed protein
gb_UNIGENE14212	0.452995	0.000199302	170.337	14.7736	376.229	34.6769	LOC_Os09g10820.1	NAD-dependent dyhydrogenase Gfo/Idh/MocA family putative expressed
gb_UNIGENE23440	0.452493	0.00545316	369.755	27.0321	828.382	106.635	LOC_Os05g09370.3	carbohydrate kinase PfkB putative expressed
gb_UNIGENE21722	0.452349	0.00241062	284.357	26.4893	630.229	67.6976	LOC_Os12g38800.1	RNA recognition motif family protein expressed
gb_UNIGENE4326	0.452277	0.00200198	4597.97	704.43	9965.62	861.251	LOC_Os04g41680.1	endochitinase A precursor putative expressed	Ph-responsive
gb_UNIGENE12460	0.451951	0.00196319	9075.42	1504.57	19553.1	1536.86	No hits found	No description
gb_UNIGENE8363	0.45173	0.000599341	488.426	53.3023	1079.23	113.285	LOC_Os12g03430.1	peroxisomal membrane protein 2 putative expressed
gb_UNIGENE807	0.451335	0.000289424	238.444	30.0922	525.125	57.3538	LOC_Os06g02380.2	ruBisCO large subunit-binding protein subunit beta chloroplast putative expressed
gb_UNIGENE9032	0.45064	0.00677367	1816.06	307.938	3875.48	393.727	No hits found	No description
gb_UNIGENE5605	0.4505	0.00106809	617.47	49.1961	1376.98	136.93	LOC_Os01g14590.2	pathogen-related protein putative expressed	Ph-responsive
gb_UNIGENE2241	0.450436	0.0177633	21957.9	3778.32	47445	4721.82	LOC_Os01g04040.1	Bowman-Birk type wound-induced proteinase inhibitor WIP1 precursor putative	Ph-responsive
gb_UNIGENE2733	0.450052	0.00181603	10036.8	1476.06	21887.9	1827.73	LOC_Os02g56990.1	60S ribosomal protein L37 putative expressed
gb_UNIGENE5060	0.449957	0.000744462	772.316	288.675	1633.21	554.318	LOC_Os09g36680.1	ribonuclease 3 precursor putative expressed	Ph-responsive
gb_UNIGENE15585	0.449675	0.000449343	572.514	72.4978	1254.57	102.231	LOC_Os03g43850.1	protein recA putative expressed
gb_UNIGENE22073	0.449164	0.00384218	123.024	11.1427	276.047	33.8623	LOC_Os05g03610.1	phospholipase C putative expressed
gb_UNIGENE16572	0.448796	3.61548e-05	754.482	51.0715	1687.58	142.558	LOC_Os02g21260.1	ubiquitin-protein ligase putative expressed
gb_UNIGENE106	0.446792	0.00517066	193.514	16.246	435.611	45.1081	LOC_Os11g05730.1	histone H3 putative expressed
gb_UNIGENE8716	0.446214	0.00184805	10448.5	1805.38	23153.9	3237.8	LOC_Os08g36480.1	nitrate reductase 1 putative expressed
gb_UNIGENE5887	0.445619	0.0134448	238.771	61.9426	490.517	61.8323	LOC_Os04g51160.1	transposon protein putative unclassified expressed	Ph-responsive
gb_UNIGENE4557	0.445516	0.00298689	1624.36	232.447	3566.73	205.589	LOC_Os05g01994.1	RAB5-interacting protein isoform a putative expressed
gb_UNIGENE4986	0.445398	0.00175057	2324.61	243.344	5152.81	194.125	LOC_Os03g32314.1	allene oxide cyclase 4 chloroplast precursor putative expressed
gb_UNIGENE1141	0.445376	0.0429753	60.4541	21.1231	115.729	15.8445	LOC_Os05g49860.1	histone H2B.2 putative expressed
gb_UNIGENE19506	0.445179	0.00546391	90.355	22.8841	220.522	75.4616	LOC_Os09g26200.1	zinc finger protein 3 putative
gb_UNIGENE4527	0.444992	0.00147424	54.9296	7.39372	122.133	12.9701	LOC_Os07g46830.1	sex determination protein tasselseed-2 putative expressed
gb_UNIGENE299	0.44364	0.00135351	254.611	27.9822	572.677	57.5115	No hits found	No description
gb_UNIGENE3847	0.443264	0.000581795	377.541	38.5281	844.241	55.1002	LOC_Os09g33450.2	palmitoyltransferase ZDHHC9 putative expressed
gb_UNIGENE6091	0.442971	0.00844502	1186.97	263.752	2518.43	335.065	LOC_Os07g38130.1	polygalacturonase inhibitor 1 precursor putative expressed
gb_UNIGENE2639	0.441919	0.00575889	6744.2	1080.63	14839.1	1380.47	LOC_Os05g05680.1	1-aminocyclopropane-1-carboxylate oxidase putative expressed	Ph-responsive
gb_UNIGENE1636	0.44185	0.00497826	16683.1	2858.01	38038.2	7692.84	LOC_Os01g66110.2	ankyrin-like protein putative expressed	Ph-responsive
gb_UNIGENE2946	0.441212	0.00279014	304.451	72.3435	659.04	97.7322	LOC_Os08g44340.1	monodehydroascorbate reductase putative expressed	Ph-responsive
gb_UNIGENE4386	0.439831	0.00446741	2942.07	417.093	6537.77	613.362	LOC_Os02g08440.2	OsWRKY71 - Superfamily of rice TFs having WRKY and zinc finger domains expressed	Ph-responsive
gb_UNIGENE6590	0.439035	0.000169279	886.552	76.7563	2008.94	128.827	LOC_Os05g35110.1	F-box/LRR-repeat protein 2 putative expressed
gb_UNIGENE12608	0.437366	0.000140437	1473.42	141.592	3344.49	227.998	LOC_Os05g02410.1	expressed protein
gb_UNIGENE6170	0.436235	0.0034206	1298.94	211.297	2891.48	205.242	No hits found	No description
gb_UNIGENE2642	0.434208	0.00102276	12698.6	1881.26	29101.2	3854.19	LOC_Os05g05680.1	1-aminocyclopropane-1-carboxylate oxidase putative expressed	Ph-responsive
gb_UNIGENE20600	0.434058	0.00432338	157.093	20.8684	365.361	55.2285	LOC_Os01g20910.1	RING-H2 finger protein ATL2L putative expressed
gb_UNIGENE10719	0.432902	0.0048886	392.333	58.6012	885.029	59.3326	LOC_Os02g22020.1	DNA binding protein putative expressed
gb_UNIGENE25034	0.431251	0.00609203	103.757	18.244	230.227	20.1924	LOC_Os02g52540.1	EF hand family protein expressed
gb_UNIGENE10288	0.431026	0.00837628	67.9047	14.197	149.072	15.0701	LOC_Os05g01910.1	BPM putative expressed
gb_UNIGENE6202	0.430817	0.000529171	309.096	34.0089	712.324	57.7532	LOC_Os05g43830.2	proline iminopeptidase putative expressed
gb_UNIGENE10050	0.430522	0.00153119	1010.67	112.828	2332.29	209.475	LOC_Os05g48422.1	structural constituent of ribosome putative expressed
gb_UNIGENE11651	0.430399	0.00228637	1122.36	132.224	2578.71	209.105	LOC_Os01g53890.1	expressed protein
gb_UNIGENE23178	0.429453	0.0024291	583.37	41.2262	1357.84	96.0149	LOC_Os03g24820.1	expressed protein
gb_UNIGENE13360	0.428914	0.000128699	404.995	35.4328	946.679	87.6876	LOC_Os10g35450.1	BRASSINOSTEROID INSENSITIVE 1-associated receptor kinase 1 precursor putative expressed
gb_UNIGENE21780	0.428813	0.00681106	177.657	31.147	399.528	35.1485	LOC_Os03g01216.1	phosphatidylserine decarboxylase putative expressed
gb_UNIGENE19275	0.428688	0.000296008	454.618	20.8976	1065.5	80.0557	LOC_Os05g39680.1	PX domain containing protein expressed
gb_UNIGENE18528	0.428494	0.000632488	204.493	19.2692	475.984	43.1522	LOC_Os06g27890.3	OsMKK3 - putative MAPKK based on amino acid sequence homology expressed
gb_UNIGENE11653	0.428467	0.00107931	8120.97	1817.53	18263.2	2772.28	LOC_Os07g43800.1	EF hand family protein expressed	Ph-responsive
gb_UNIGENE15642	0.428165	0.000475694	825.869	131.484	1932.34	297.686	LOC_Os01g16290.1	DNA gyrase subunit B putative expressed
gb_UNIGENE11192	0.428003	0.00155589	1234.65	164.27	2839.91	199.981	LOC_Os05g01020.3	paired amphipathic helix repeat family protein expressed
gb_UNIGENE20247	0.427524	0.0188649	368.012	99.9758	782.359	80.6402	LOC_Os09g37200.1	agmatine coumaroyltransferase putative expressed	Ph-responsive
gb_UNIGENE2562	0.427326	0.00222644	48.1941	4.81972	112.726	11.0329	LOC_Os06g15420.1	asparagine synthetase putative expressed
gb_UNIGENE6523	0.427191	0.00130409	1004.48	119.409	2320.42	147.3	LOC_Os03g53910.1	tetratricopeptide repeat domain 4 putative expressed
gb_UNIGENE14572	0.426976	0.00584366	1602.21	277.31	3625.62	392.931	LOC_Os10g04730.1	protein kinase putative expressed	Ph-responsive
gb_UNIGENE16217	0.425549	0.00138341	912.736	114.779	2120.63	169.508	LOC_Os07g44630.2	thymidylate kinase putative expressed
gb_UNIGENE3651	0.425337	0.000121298	117.13	14.1326	277.802	38.6338	LOC_Os01g69040.1	ubiquitin-protein ligase/ zinc ion binding protein putative expressed
gb_UNIGENE4636	0.42511	0.00609072	970.287	229.629	2195.84	392.345	LOC_Os04g57200.1	metal ion binding protein putative expressed	Ph-responsive
gb_UNIGENE16016	0.424893	0.000482729	564.438	67.3806	1324.56	138.498	LOC_Os03g25920.1	cationic amino acid transporter putative
gb_UNIGENE93	0.424804	0.00314518	1467.8	206.897	3394.52	261.286	LOC_Os07g12170.2	ADP-ribosylation factor 1 putative expressed
gb_UNIGENE16760	0.424417	4.87102e-05	419.907	34.9137	988.454	76.4638	LOC_Os04g03990.1	Werner syndrome ATP-dependent helicase putative expressed
gb_UNIGENE7833	0.424022	0.00410455	104.792	21.4601	235.185	29.526	LOC_Os01g01295.1	expressed protein
gb_UNIGENE23200	0.42382	0.022383	689.591	127.592	1562.72	156.377	LOC_Os09g31380.1	conserved hypothetical protein
gb_UNIGENE11895	0.423513	1.29701e-06	12166.3	1190.63	28770.3	2935.43	LOC_Os06g28970.1	transcription regulator putative expressed
gb_UNIGENE18444	0.422621	0.00240272	36.7694	5.34664	86.7599	13.1386	No hits found	No description
gb_UNIGENE21085	0.422491	0.0371038	29.0739	6.74199	67.8732	11.9329	LOC_Os05g34920.1	expressed protein
gb_UNIGENE112	0.420956	0.00398624	11847.3	3178.94	26406.4	3572.56	LOC_Os08g44850.1	SRC2 putative expressed	Ph-responsive
gb_UNIGENE9255	0.420918	0.00213735	309.476	66.6023	713.126	98.2292	LOC_Os01g16146.1	phenazine biosynthesis protein putative expressed
gb_UNIGENE1681	0.420827	0.00307251	24158	4795.37	55557.6	8243.34	No hits found	No description
gb_UNIGENE1684	0.420721	0.00218662	29406	6471.2	67096.3	10661.2	No hits found	No description
gb_UNIGENE9397	0.419683	0.00148097	89.7659	12.928	212.401	29.1112	LOC_Os02g51930.1	cytokinin-O-glucosyltransferase 2 putative expressed
gb_UNIGENE15932	0.417784	0.00257549	410.83	21.2753	985.651	64.0244	No hits found	No description
gb_UNIGENE10383	0.417311	0.000611722	421.707	38.1248	1016.55	110.588	LOC_Os10g39130.2	MADS-box transcription factor 56 putative expressed
gb_UNIGENE13498	0.41714	0.000183989	753.727	66.9025	1800.38	132.224	LOC_Os06g47470.1	protein kinase domain containing protein expressed
gb_UNIGENE5812	0.416926	0.00271262	1079.17	118.676	2569.65	253.552	LOC_Os10g12130.1	retrotransposon protein putative Ty3-gypsy subclass expressed
gb_UNIGENE10984	0.416598	0.000451977	565.752	59.9712	1344.38	92.7267	LOC_Os01g43520.2	ceramidase putative expressed
gb_UNIGENE12212	0.414651	0.0207705	317.29	58.3541	741.59	71.9585	LOC_Os12g16220.3	isoflavone reductase putative expressed
gb_UNIGENE8553	0.414647	0.0020667	1830.9	249.043	4348.17	362.439	No hits found	No description
gb_UNIGENE4478	0.414518	0.000920349	56.2235	6.02301	135.39	15.0574	LOC_Os03g22490.4	heavy metal-associated domain containing protein expressed
gb_UNIGENE14915	0.414433	0.0107573	129.438	28.6463	298.098	61.7641	LOC_Os12g36110.1	calmodulin binding protein putative expressed	Ph-responsive
gb_UNIGENE3667	0.41364	0.00321012	19348.8	3055.28	47255.6	8326.85	LOC_Os01g59660.3	transcription factor GAMYB putative expressed	Ph-responsive
gb_UNIGENE24472	0.413596	0.000875007	157.935	13.5572	381.781	35.2233	LOC_Os07g35070.1	F-box protein interaction domain containing protein
gb_UNIGENE2888	0.413181	0.00142233	10097.7	1940.49	23753.5	2827.02	LOC_Os05g09440.1	NADP-dependent malic enzyme chloroplast precursor putative expressed	Ph-responsive
gb_UNIGENE2602	0.412361	0.00128374	2741.96	310.035	6586.66	477.473	LOC_Os11g03890.1	RNA binding protein putative expressed
gb_UNIGENE6685	0.411161	0.000926349	1439.91	98.0872	3527.42	367.005	LOC_Os08g44640.1	retinoid-inducible serine carboxypeptidase precursor putative expressed
gb_UNIGENE24601	0.411147	0.00884331	240.495	45.2951	555.767	53.8764	No hits found	No description
gb_UNIGENE14667	0.410779	0.000262937	612.418	23.5107	1498.23	99.8145	No hits found	No description
gb_UNIGENE5588	0.410638	0.013307	2955.57	474.974	6986.61	623.823	LOC_Os11g42480.1	transferase family protein expressed
gb_UNIGENE1687	0.410361	0.00674195	35859.9	4867.49	94161.7	24081	No hits found	No description
gb_UNIGENE8732	0.410265	0.000644057	1860.58	243.127	4459.75	335.038	LOC_Os02g02510.1	DNA-directed RNA polymerase II 16 kDa polypeptide putative expressed
gb_UNIGENE8493	0.409137	0.00435527	157.444	29.5312	379.209	58.7785	LOC_Os03g02400.1	early nodulin-like protein 1 precursor putative expressed
gb_UNIGENE9835	0.408574	0.00309672	497.052	46.9547	1210.54	84.7233	LOC_Os09g39980.1	expressed protein
gb_UNIGENE21718	0.407775	0.00963383	321.043	112.182	735.361	225.643	LOC_Os05g46520.1	polygalacturonase precursor putative expressed
gb_UNIGENE18403	0.40668	0.00238437	79.8413	9.46317	192.871	9.08914	LOC_Os06g41020.1	expressed protein
gb_UNIGENE15708	0.406582	0.0174017	1368.84	439.774	2991.05	471.986	LOC_Os06g48250.1	cell Division Protein AAA ATPase family putative expressed
gb_UNIGENE1327	0.406517	0.00820228	157.245	38.1585	364.295	35.1651	LOC_Os03g20370.1	calmodulin putative expressed
gb_UNIGENE8209	0.405979	0.00100491	139.485	9.47788	343.048	19.6271	No hits found	No description
gb_UNIGENE12776	0.405853	0.0041722	9561.1	2978.82	21971.1	4055.93	LOC_Os10g38740.1	glutathione S-transferase GSTU6 putative expressed	Ph-responsive
gb_UNIGENE2214	0.405829	0.0109331	8319.45	1338.12	20451	3626.18	LOC_Os01g28450.1	pathogenesis-related protein PRB1-2 precursor putative expressed	Ph-responsive
gb_UNIGENE23004	0.405604	0.00103359	566.385	69.147	1395.84	168.753	No hits found	No description	Ph-responsive
gb_UNIGENE7415	0.405109	0.00270793	365.498	48.1789	884.939	79.5716	LOC_Os02g21460.1	glutathione S-transferase C-terminal-like putative expressed	Ph-responsive
gb_UNIGENE9764	0.404716	0.00615464	112.602	11.0845	280.426	34.1616	LOC_Os10g38710.1	glutathione S-transferase GSTU6 putative expressed
gb_UNIGENE23964	0.403713	0.00092741	793.937	51.9393	1997.1	236.052	LOC_Os05g30190.1	phytochrome A-associated F-box protein putative expressed
gb_UNIGENE23052	0.402328	0.00324615	105.936	17.3425	254.108	23.6569	LOC_Os07g40120.1	expressed protein
gb_UNIGENE19290	0.402091	0.00151728	50.3488	4.88146	126.223	14.4637	LOC_Os04g44250.1	cytokinin-O-glucosyltransferase 3 putative expressed	Ph-responsive
gb_UNIGENE3041	0.401921	0.00927639	2068.57	356.298	4978.02	372.293	LOC_Os01g68790.2	glycine-rich RNA-binding protein 2 mitochondrial precursor putative expressed
gb_UNIGENE14065	0.399716	0.00169341	406.822	61.5229	1003.43	99.7792	LOC_Os12g10740.1	protein kinase putative expressed
gb_UNIGENE15936	0.398288	0.00683893	156.762	28.7236	376.392	28.1585	LOC_Os04g51150.1	transposon protein putative unclassified expressed	Ph-responsive
gb_UNIGENE5809	0.397815	0.00173855	522.186	72.6843	1282	64.3033	LOC_Os03g12910.1	squalene monooxygenase putative expressed
gb_UNIGENE2111	0.397381	0.000620988	9928.27	1283.34	24826	2671.24	LOC_Os04g59200.1	peroxidase 12 precursor putative expressed
gb_UNIGENE141	0.397225	0.000529669	175.976	15.6235	445.612	46.6475	LOC_Os01g64640.1	histone H3 putative expressed
gb_UNIGENE3140	0.396745	0.000669828	281.334	18.4373	711.278	56.9222	LOC_Os06g01390.1	acyl-coenzyme A oxidase 1.2 peroxisomal putative expressed
gb_UNIGENE5369	0.396691	0.00612128	234.276	35.593	575.636	34.4106	LOC_Os03g18850.1	pathogenesis-related protein 1 putative expressed	Ph-responsive
gb_UNIGENE10472	0.395592	0.000122097	3076.12	333.013	7702.37	582.605	LOC_Os04g46220.1	ethylene-responsive transcription factor 2 putative expressed	Ph-responsive
gb_UNIGENE12078	0.395537	0.000893781	133.077	10.9571	339.14	36.0998	LOC_Os12g40279.1	protein kinase domain containing protein expressed
gb_UNIGENE2550	0.395416	0.0307421	77522.5	30237	157364	34160.9	LOC_Os11g37950.1	win2 precursor putative expressed	Ph-responsive
gb_UNIGENE538	0.395038	0.00786742	656.982	107.608	1614.71	124.012	LOC_Os10g34920.1	secretory protein putative expressed	Ph-responsive
gb_UNIGENE10167	0.395021	0.00189762	1417.89	322.05	3434.16	492.752	LOC_Os05g46020.1	OsWRKY7 - Superfamily of rice TFs having WRKY and zinc finger domains expressed	Ph-responsive
gb_UNIGENE2683	0.394739	0.000650311	4782.67	565.527	12091.3	1348.72	LOC_Os05g24550.6	cathepsin B-like cysteine proteinase 3 precursor putative expressed
gb_UNIGENE13511	0.394386	0.0187802	141.934	22.7645	355.119	42.3415	LOC_Os06g28820.1	cycloartenol synthase putative expressed
gb_UNIGENE11225	0.393666	0.00486743	814.754	152.344	2001.02	173.547	LOC_Os03g08330.1	ZIM motif family protein expressed	Ph-responsive
gb_UNIGENE939	0.393481	0.00429272	94341.6	31011.1	219972	56148.1	No hits found	No description	Ph-responsive
gb_UNIGENE20369	0.392561	0.0372644	24.6577	4.01211	64.5762	16.2772	No hits found	No description
gb_UNIGENE845	0.390837	0.00789711	50307.2	9001.46	142690	42260.5	LOC_Os12g02320.2	nonspecific lipid-transfer protein 1 precursor putative expressed
gb_UNIGENE16632	0.38949	0.0104829	45.9599	10.6467	110.688	14.6551	No hits found	No description
gb_UNIGENE12574	0.38851	0.00129538	14125.7	1540.82	37171.3	5894.51	LOC_Os03g49350.1	lipoxygenase 3 putative expressed
gb_UNIGENE11733	0.387891	5.71617e-07	568.31	49.1275	1463.4	119.939	LOC_Os06g06820.1	proline iminopeptidase putative expressed
gb_UNIGENE24618	0.387675	0.00932829	92.8459	14.8931	237.412	33.391	No hits found	No description	Ph-responsive
gb_UNIGENE14638	0.386796	0.00347878	91.653	11.8058	235.636	24.6897	LOC_Os04g42380.1	40S ribosomal protein S11 putative expressed
gb_UNIGENE13350	0.385188	0.0069922	1181.89	197.167	2930.84	183.423	LOC_Os01g71340.1	glucan endo-13-beta-glucosidase acidic isoform precursor putative expressed	Ph-responsive
gb_UNIGENE18705	0.384272	0.00644449	201.947	13.7019	532.333	62.2919	No hits found	No description
gb_UNIGENE15278	0.383887	0.000709133	518.456	68.6395	1324.34	118.405	No hits found	No description
gb_UNIGENE6382	0.383466	0.0107229	827.519	111.506	2138.13	231.491	LOC_Os01g40860.1	retinal dehydrogenase 1 putative expressed
gb_UNIGENE5986	0.382961	0.000613084	1993.74	186.888	5182.41	382.059	No hits found	No description	Ph-responsive
gb_UNIGENE8505	0.38283	0.00223434	1000.78	179.97	2526.54	202.747	LOC_Os07g48430.1	nucleoside-triphosphatase putative expressed
gb_UNIGENE22773	0.382597	0.00110233	77.856	9.72102	206.815	35.8077	LOC_Os06g41560.1	receptor-like protein kinase putative expressed	Ph-responsive
gb_UNIGENE20036	0.38217	0.00629649	152.706	34.8816	380.209	54.4574	No hits found	No description
gb_UNIGENE6913	0.38189	0.00250543	1220.1	141.837	3151.5	229.37	LOC_Os05g29860.2	mitochondrial carrier C12B10.09 putative expressed
gb_UNIGENE11611	0.381609	0.00178934	1237.76	200.432	3158.79	284.371	No hits found	No description	Ph-responsive
gb_UNIGENE3284	0.381003	0.00223436	847.978	91.4052	2194.18	130.106	LOC_Os01g08860.2	17.5 kDa class II heat shock protein putative expressed
gb_UNIGENE7722	0.379991	0.00896047	381.105	56.8114	1041.68	212.895	LOC_Os01g58420.1	ethylene-responsive transcription factor 4 putative expressed
gb_UNIGENE20987	0.379606	0.0337786	691.57	196.179	1610.27	138.462	LOC_Os03g58300.1	indole-3-glycerol phosphate lyase chloroplast precursor putative expressed	Ph-responsive
gb_UNIGENE20938	0.379381	0.0299069	55.4939	15.5483	133.23	8.35389	LOC_Os06g39230.1	retinal dehydrogenase 1 putative expressed
gb_UNIGENE6781	0.378638	0.00219004	275.448	28.1488	718.811	28.8668	LOC_Os03g29470.1	transcription initiation factor TFIID subunit 9B putative expressed
gb_UNIGENE1678	0.378276	1.45884e-05	55257.3	15090.6	146692	40914.6	No hits found	No description
gb_UNIGENE2103	0.377903	0.000930205	1345.77	192.559	3520.3	354.567	LOC_Os09g31180.1	60S ribosomal protein L9 putative expressed
gb_UNIGENE16313	0.377857	0.017441	30.738	5.92341	76.8236	7.56858	LOC_Os01g15770.1	expressed protein
gb_UNIGENE7315	0.377768	0.0134624	2037.18	251.993	5505.34	1063.87	No hits found	No description
gb_UNIGENE11554	0.377265	2.33395e-05	2594.13	253.204	6893.5	717.79	LOC_Os10g32300.2	TPR Domain containing protein expressed
gb_UNIGENE15773	0.376673	0.000135202	198.522	21.4888	526.861	54.8465	LOC_Os06g44190.1	expressed protein	Ph-responsive
gb_UNIGENE5388	0.376328	0.000899862	48.9274	5.06424	128.346	4.87489	LOC_Os10g17680.1	profilin A putative expressed
gb_UNIGENE11961	0.376193	0.00018982	9990.75	1465.23	26219.9	2821.02	LOC_Os01g04350.1	16.9 kDa class I heat shock protein 2 putative expressed	Ph-responsive
gb_UNIGENE7622	0.37538	4.80935e-05	5335.07	560.701	14132.2	1164.66	LOC_Os06g29020.2	retrotransposon protein putative unclassified expressed
gb_UNIGENE2209	0.375161	0.0112708	12102.4	2080.43	32492.5	6895.97	LOC_Os01g28450.1	pathogenesis-related protein PRB1-2 precursor putative expressed	Ph-responsive
gb_UNIGENE7464	0.37451	0.00052154	1747.68	209.677	4611.46	430.411	LOC_Os11g06760.1	expressed protein
gb_UNIGENE10168	0.374484	0.00060606	1062.38	187.292	2796.84	443.766	LOC_Os05g46020.1	OsWRKY7 - Superfamily of rice TFs having WRKY and zinc finger domains expressed	Ph-responsive
gb_UNIGENE10122	0.373969	0.00159055	843.287	111.195	2223.53	174.505	LOC_Os06g10280.1	AAPT1 putative expressed
gb_UNIGENE7510	0.373803	0.0005295	381.536	43.9311	1008.09	85.8696	LOC_Os09g32320.1	expressed protein
gb_UNIGENE6043	0.373563	0.00435867	93.799	31.6854	241.472	78.8181	LOC_Os05g47700.1	nonspecific lipid-transfer protein precursor putative expressed
gb_UNIGENE23868	0.372676	0.00227566	434.32	77.0682	1132.64	105.321	No hits found	No description
gb_UNIGENE6741	0.372562	7.80714e-05	444.061	55.5924	1182.71	114.226	LOC_Os02g36530.1	expressed protein
gb_UNIGENE167	0.371745	0.00156422	292.473	26.2493	791.519	86.6139	LOC_Os01g31800.1	histone H2A putative expressed
gb_UNIGENE14871	0.370252	0.0043812	91.2037	14.153	240.951	20.6015	No hits found	No description
gb_UNIGENE12757	0.370079	4.98624e-05	107.071	15.1432	286.979	35.9617	LOC_Os01g52100.1	expressed protein	Ph-responsive
gb_UNIGENE24031	0.369697	1.82899e-05	375.278	18.215	1017.61	64.3882	LOC_Os02g52470.1	VEG136 protein putative expressed
gb_UNIGENE14144	0.369666	0.00153965	307.457	65.9555	803.543	127.221	LOC_Os02g58310.1	expressed protein
gb_UNIGENE14243	0.369291	0.0373245	69.5474	25.0481	157.658	40.307	LOC_Os09g17910.1	protein kinase putative expressed	Ph-responsive
gb_UNIGENE7739	0.368565	0.00540477	145.159	35.2172	370.195	50.4491	LOC_Os05g39770.1	alanine--glyoxylate aminotransferase 2 homolog 2 mitochondrial precursor putative expressed
gb_UNIGENE8619	0.368509	0.000120739	1093.24	101.414	2949.74	207.853	LOC_Os03g04140.1	serine acetyltransferase 2 putative expressed
gb_UNIGENE12187	0.368291	0.000258712	907.748	68.3172	2459.96	168.952	LOC_Os01g64920.1	nuclear matrix protein 1 putative expressed
gb_UNIGENE3305	0.368281	0.00164888	228.339	45.0097	596.196	66.7248	No hits found	No description
gb_UNIGENE16662	0.368232	0.00738533	414.211	81.1436	1069.09	114.046	No hits found	No description
gb_UNIGENE848	0.368226	0.00132816	668.761	88.831	1788.33	131.621	LOC_Os10g41960.1	eukaryotic translation initiation factor 3 subunit 9 putative expressed
gb_UNIGENE6927	0.367388	0.000983259	1122.98	93.564	3046.71	206.885	LOC_Os08g31830.1	expressed protein
gb_UNIGENE1805	0.366412	0.00168871	826.153	127.331	2196.66	201.232	LOC_Os04g43800.1	phenylalanine ammonia-lyase putative expressed	Ph-responsive
gb_UNIGENE3314	0.366006	0.00178287	15994	2680.7	43620.4	7090.41	LOC_Os05g04700.1	hydrophobic protein LTI6B putative expressed
gb_UNIGENE12523	0.365897	0.0023456	530.11	100.822	1400.22	153.914	LOC_Os05g08830.1	hypothetical protein	Ph-responsive
gb_UNIGENE1003	0.361038	0.00546893	933.888	167.949	2501.96	177.835	LOC_Os02g32030.1	elongation factor 2 putative expressed
gb_UNIGENE13895	0.359189	0.00369316	1858	218.834	5166.99	581.976	LOC_Os01g58270.1	cucumisin precursor putative
gb_UNIGENE14634	0.359037	2.83364e-05	944.397	51.6683	2642.45	206.949	LOC_Os03g12120.1	no apical meristem protein expressed
gb_UNIGENE17916	0.358758	0.00451206	827.416	63.1985	2299.81	145.176	LOC_Os08g28410.1	retinal pigment epithelial membrane protein expressed	Ph-responsive
gb_UNIGENE18032	0.357908	0.00694124	27.2238	3.23605	74.7143	4.32933	No hits found	No description
gb_UNIGENE20828	0.3579	0.00104832	129.669	13.904	356.846	21.3637	LOC_Os10g08319.1	cytochrome P450 76B1 putative expressed	Ph-responsive
gb_UNIGENE6686	0.356255	0.000411698	237.78	25.0861	683.48	110.966	LOC_Os08g44640.1	retinoid-inducible serine carboxypeptidase precursor putative expressed
gb_UNIGENE2710	0.355605	0.00985298	2008.57	448.836	5298.26	281.118	No hits found	No description	Ph-responsive
gb_UNIGENE2306	0.354877	0.00271889	45345.2	11961	129418	34701.2	LOC_Os12g37350.1	lipoxygenase 2.2 chloroplast precursor putative
gb_UNIGENE16109	0.353125	0.000320819	225.803	18.3071	639.059	49.6162	LOC_Os03g46660.1	glucan endo-13-beta-glucosidase 7 precursor putative expressed
gb_UNIGENE15718	0.352896	0.018883	318.305	102.956	788.544	93.3533	LOC_Os06g46350.1	patatin-like phospholipase family protein expressed	Ph-responsive
gb_UNIGENE8433	0.351562	0.000763557	183.002	15.2626	518.009	35.8386	LOC_Os02g39890.2	nuclear cap-binding protein subunit 2 putative expressed
gb_UNIGENE6082	0.351372	0.00142862	2346.71	265.119	6680.56	817.35	LOC_Os03g51430.2	expressed protein	Ph-responsive
gb_UNIGENE3047	0.3485	0.0315993	23.0858	6.95302	59.4792	11.2158	LOC_Os07g44140.1	cytochrome P450 72A1 putative expressed
gb_UNIGENE14419	0.347652	0.0270789	295.753	102.633	745.862	72.3482	LOC_Os02g58300.1	expressed protein
gb_UNIGENE8815	0.347568	1.24892e-06	3488.63	269.963	10055.4	861.626	LOC_Os04g20230.1	expressed protein
gb_UNIGENE3681	0.347442	0.00289521	7383.54	1835.86	20102.4	2498.41	LOC_Os02g08180.1	protein transport protein SEC61 gamma subunit putative expressed
gb_UNIGENE11918	0.34744	0.00603758	22.2671	3.69975	62.7548	7.04577	LOC_Os02g45780.1	protein binding protein putative expressed	Ph-responsive
gb_UNIGENE2906	0.346716	0.041325	71.1235	21.587	181.13	18.783	No hits found	No description
gb_UNIGENE7672	0.346126	0.0226351	57.3233	13.2455	155.841	16.0914	LOC_Os06g48300.1	protein phosphatase 2C isoform epsilon putative expressed
gb_UNIGENE5587	0.346118	0.00843674	1629.69	266.108	4556.16	372.408	LOC_Os08g06220.1	expressed protein
gb_UNIGENE23814	0.345323	0.00452438	528.646	84.3034	1525.94	237.369	No hits found	No description	Ph-responsive
gb_UNIGENE13385	0.344364	0.00323702	337.993	29.8449	988.358	108.11	LOC_Os07g02460.1	expressed protein
gb_UNIGENE3286	0.344322	0.00764495	36.7752	6.33128	103.205	6.1272	LOC_Os01g08860.2	17.5 kDa class II heat shock protein putative expressed
gb_UNIGENE18712	0.344241	0.0372825	46.2859	13.9842	115.84	5.77698	LOC_Os12g41540.1	protein kinase putative expressed
gb_UNIGENE14729	0.344012	0.000291826	1041.24	85.2143	3016.27	187.959	LOC_Os08g06520.1	expressed protein
gb_UNIGENE16162	0.342843	4.55862e-05	228.159	21.3202	661.263	42.5231	LOC_Os06g48880.1	expressed protein
gb_UNIGENE13772	0.342526	0.0223046	161.282	33.2595	457.219	69.2158	LOC_Os06g37080.1	L-ascorbate oxidase precursor putative expressed
gb_UNIGENE1339	0.342422	0.00794093	1679.76	285.948	4699.19	195.166	LOC_Os03g20370.1	calmodulin putative expressed
gb_UNIGENE21149	0.341883	0.02855	275.988	93.8568	675.446	79.1231	No hits found	No description
gb_UNIGENE16680	0.3418	0.00259343	125.391	23.9192	375.031	92.2082	No hits found	No description	Ph-responsive
gb_UNIGENE20084	0.340715	0.0133387	106.201	14.2731	313.024	46.067	LOC_Os04g35140.1	subtilisin-like protease precursor putative expressed
gb_UNIGENE2714	0.339869	0.0103553	1306.73	157.583	3851.16	493.871	LOC_Os12g01530.3	ferritin-1 chloroplast precursor putative expressed
gb_UNIGENE13865	0.339202	0.000422948	479.062	41.9359	1408.01	110.728	LOC_Os04g59560.2	tubulin-specific chaperone B putative expressed
gb_UNIGENE6636	0.339144	0.000839867	1715.6	327.985	4992.37	842.371	LOC_Os05g41780.1	ethylene-responsive transcription factor 4 putative expressed	Ph-responsive
gb_UNIGENE7570	0.338183	0.00022612	86.9387	9.25679	260.505	36.5553	LOC_Os03g18720.1	spliceosomal protein putative expressed
gb_UNIGENE145	0.337705	0.00806369	63.5925	11.8729	181.077	18.8625	LOC_Os05g02300.1	histone H2A putative expressed
gb_UNIGENE459	0.337528	0.000634411	271.782	25.5203	804.977	74.5809	LOC_Os03g08020.2	elongation factor 1-alpha putative expressed
gb_UNIGENE26234	0.337382	0.0150665	44.7799	12.0271	120.867	9.72399	LOC_Os09g39980.1	expressed protein
gb_UNIGENE5023	0.33616	0.000547271	227.836	8.8818	677.691	26.2812	LOC_Os10g28080.1	chitinase 1 precursor putative expressed	Ph-responsive
gb_UNIGENE4750	0.335552	0.0133663	770.109	238.613	2097.13	291.003	LOC_Os01g04040.1	Bowman-Birk type wound-induced proteinase inhibitor WIP1 precursor putative
gb_UNIGENE8545	0.33305	0.00283528	35.1034	5.12053	103.459	10.7808	LOC_Os08g01859.1	structural constituent of ribosome putative expressed
gb_UNIGENE16157	0.332917	3.33356e-05	124.64	13.0835	373.384	36.8008	LOC_Os02g46090.1	calcium-dependent protein kinase isoform AK1 putative expressed	Ph-responsive
gb_UNIGENE11212	0.332704	0.00997785	3152.68	687.671	8969.87	563.279	LOC_Os04g49194.1	naringenin2-oxoglutarate 3-dioxygenase putative expressed	Ph-responsive
gb_UNIGENE18022	0.332672	0.00125105	586.006	17.0144	1777.65	139.524	LOC_Os09g39550.1	expressed protein
gb_UNIGENE6165	0.330629	0.00305569	1899.46	311.287	5613.85	532.362	LOC_Os05g51690.3	CCT motif family protein expressed
gb_UNIGENE3097	0.329907	0.0273545	486.764	93.6512	1542.62	438.382	LOC_Os03g12500.1	cytochrome P450 74A2 putative expressed
gb_UNIGENE20989	0.329853	4.07021e-05	531.788	27.5166	1613.32	91.33	LOC_Os03g01150.2	palmitoyl-protein thioesterase 1 precursor putative expressed
gb_UNIGENE14387	0.329437	0.0393373	77.713	23.8675	208.739	32.0222	LOC_Os10g38590.1	glutathione S-transferase GSTU6 putative expressed	Ph-responsive
gb_UNIGENE7943	0.32882	0.0100155	6274.4	1481.54	17708.1	771.347	LOC_Os05g01950.1	expressed protein
gb_UNIGENE1658	0.327665	6.02284e-05	2900.03	265.543	8825.15	706.547	LOC_Os04g58880.1	protein binding protein putative expressed
gb_UNIGENE2269	0.326988	0.00139243	9074.12	1293.26	27045	1686.35	LOC_Os07g08330.1	60S ribosomal protein L4 putative expressed
gb_UNIGENE20404	0.326775	0.0337995	39.2264	8.77325	109.388	5.95831	No hits found	No description
gb_UNIGENE16009	0.326135	0.00294486	758.035	125.323	2259.5	154.397	LOC_Os01g02170.2	expressed protein
gb_UNIGENE10441	0.325871	0.0069	936.644	297.18	2600.86	338.907	LOC_Os09g26780.1	pnFL-2 putative expressed	Ph-responsive
gb_UNIGENE21801	0.323918	0.00252529	210.303	35.1484	630.709	48.7923	LOC_Os06g45910.1	peptidyl-prolyl cis-trans isomerase-like 4 putative expressed
gb_UNIGENE24018	0.323492	0.00134707	29.4729	4.6594	88.1942	5.80634	LOC_Os02g55090.1	expressed protein
gb_UNIGENE8924	0.322787	0.000103735	73.1967	13.0887	222.625	29.0592	LOC_Os05g40890.2	expressed protein
gb_UNIGENE3392	0.322665	0.0306766	715.951	102.83	2593.08	836.227	LOC_Os02g01590.2	beta-fructofuranosidase 1 precursor putative expressed
gb_UNIGENE24169	0.322382	0.00960877	20.2481	5.12885	63.1741	16.7467	No hits found	No description
gb_UNIGENE18076	0.322041	0.0226747	38.759	12.9284	123.366	45.8169	No hits found	No description	Ph-responsive
gb_UNIGENE23209	0.321574	0.00374881	61.0307	10.5018	183.834	11.3295	No hits found	No description
gb_UNIGENE3568	0.321207	0.0011819	1914.63	318.237	5853.07	765.708	LOC_Os02g17940.6	leucoanthocyanidin dioxygenase putative expressed	Ph-responsive
gb_UNIGENE10097	0.320739	0.000152091	42.5721	4.08156	131.544	7.78419	No hits found	No description
gb_UNIGENE2992	0.320308	0.0100681	27252.9	5015.17	90749.3	23397.8	LOC_Os10g39680.1	acidic endochitinase Q precursor putative expressed	Ph-responsive
gb_UNIGENE10516	0.320153	0.000365063	216.941	18.6421	679.429	67.9264	LOC_Os05g02780.4	glycine-rich protein A3 putative expressed
gb_UNIGENE1637	0.319021	0.00667082	19440.3	3544.38	60302.5	9725.7	No hits found	No description	Ph-responsive
gb_UNIGENE17993	0.317752	1.24139e-05	99.0442	4.03465	311.822	13.8324	No hits found	No description
gb_UNIGENE17751	0.317148	0.0205842	82.8126	43.7389	196.103	49.8493	LOC_Os07g22534.3	WD-repeat protein 18 putative expressed
gb_UNIGENE590	0.316191	0.00516339	12477.5	972.734	40432.8	6277.52	LOC_Os10g34920.1	secretory protein putative expressed	Ph-responsive
gb_UNIGENE14511	0.315493	0.000766602	1337.69	133.46	4270.03	480.059	No hits found	No description
gb_UNIGENE17730	0.315224	5.27355e-05	98.4375	4.16499	312.233	12.9907	No hits found	No description
gb_UNIGENE3380	0.314801	0.014453	4426.3	879.097	15023.2	4337.15	No hits found	No description	Ph-responsive
gb_UNIGENE6615	0.314597	0.00897135	34.574	12.6419	93.7987	19.7376	LOC_Os11g01320.1	expressed protein
gb_UNIGENE6611	0.314383	0.00893664	14022.8	3181.75	43730.5	7255.48	LOC_Os05g32380.1	triacylglycerol lipase putative expressed
gb_UNIGENE6504	0.314168	0.00522008	2562.46	399.762	8064.2	866.744	LOC_Os04g01540.1	expressed protein
gb_UNIGENE4173	0.312733	0.000115417	260.798	48.2783	827.759	133.102	LOC_Os05g33140.1	basic endochitinase 1 precursor putative expressed	Ph-responsive
gb_UNIGENE5555	0.312569	0.0017542	89.5704	4.85166	288.185	22.2903	LOC_Os03g45320.1	3-isopropylmalate dehydrogenase 2 chloroplast precursor putative expressed
gb_UNIGENE26204	0.312551	0.00267243	140.209	22.7625	442.513	63.9974	LOC_Os04g52210.1	ent-kaurene synthase B chloroplast precursor putative expressed	Ph-responsive
gb_UNIGENE13908	0.308619	0.00219836	398.789	41.3043	1279.96	82.8213	No hits found	No description
gb_UNIGENE14313	0.308459	0.0001849	487.11	51.7265	1560.44	78.8462	LOC_Os12g34854.1	expressed protein
gb_UNIGENE11752	0.308311	0.0009415	1009.11	172.027	3176.64	247.995	LOC_Os11g47800.1	GTP binding protein putative expressed
gb_UNIGENE8958	0.308303	9.52709e-05	343.571	31.1179	1108.25	71.9808	LOC_Os10g38710.1	glutathione S-transferase GSTU6 putative expressed
gb_UNIGENE670	0.308233	0.021392	83.3052	11.3587	270.289	40.1512	LOC_Os06g46900.1	phosphosulfolactate synthase-related protein putative expressed
gb_UNIGENE11649	0.307745	0.000354751	816.577	60.5951	2672.13	275.906	LOC_Os04g43670.1	expressed protein
gb_UNIGENE4556	0.306689	7.36981e-05	257.82	25.7063	835.183	64.1863	LOC_Os05g01994.1	RAB5-interacting protein isoform a putative expressed
gb_UNIGENE21881	0.306325	0.00267194	103.4	15.9796	329.986	34.5177	No hits found	No description
gb_UNIGENE14304	0.305557	0.000751716	2412.07	514.738	7578.14	1045.64	LOC_Os10g38470.1	glutathione S-transferase GSTU6 putative expressed	Ph-responsive
gb_UNIGENE3096	0.304853	0.00561171	7744.17	1658.1	24039.2	1170.01	LOC_Os03g12500.1	cytochrome P450 74A2 putative expressed	Ph-responsive
gb_UNIGENE9408	0.300623	0.0201257	549.386	229.487	1467.5	220.422	LOC_Os08g42580.4	lysM receptor-like kinase putative expressed	Ph-responsive
gb_UNIGENE17361	0.299614	0.00566625	490.743	105.544	1522.96	170.843	LOC_Os08g19420.1	O-methyltransferase ZRP4 putative expressed
gb_UNIGENE13100	0.298699	0.032495	38.3946	11.1302	108.176	9.69458	LOC_Os05g30750.7	phosphoribosylanthranilate transferase putative expressed
gb_UNIGENE10081	0.298205	0.00538585	213.914	37.1902	696.301	73.1308	LOC_Os04g49350.1	expressed protein
gb_UNIGENE3383	0.297726	0.0135491	1283.8	273.141	4663.68	1448.22	LOC_Os01g42860.1	subtilisin-chymotrypsin inhibitor 2 putative expressed	Ph-responsive
gb_UNIGENE13278	0.297307	0.0166345	91.0216	22.4831	276.947	27.5881	LOC_Os12g38780.1	diacylglycerol kinase 1 putative expressed
gb_UNIGENE6278	0.296673	0.0235734	65.4491	14.8617	200.566	17.4762	LOC_Os01g21590.1	expressed protein
gb_UNIGENE1659	0.296638	0.000151823	3724.76	381.059	12501.6	1067.73	No hits found	No description
gb_UNIGENE7004	0.295421	0.024464	281.909	99.439	831.104	80.2526	No hits found	No description
gb_UNIGENE6008	0.294454	0.00233016	590.958	142.865	1976.35	417.605	LOC_Os10g34020.1	glutathione S-transferase GSTU6 putative expressed	Ph-responsive
gb_UNIGENE24041	0.293568	0.00138464	373.025	95.3485	1192.28	174.321	No hits found	No description	Ph-responsive
gb_UNIGENE19277	0.29294	0.000206723	1867.84	128.134	6379.09	427.949	LOC_Os09g37280.2	peroxisomal multifunctional enzyme type 2 putative expressed
gb_UNIGENE19086	0.291192	0.0045843	266.829	78.7919	833.573	163.133	LOC_Os02g48190.1	expressed protein	Ph-responsive
gb_UNIGENE6917	0.289608	0.00274835	271.519	50.4316	899.849	88.6382	LOC_Os07g43040.1	copper-transporting ATPase PAA1 putative expressed
gb_UNIGENE25923	0.288384	0.0230305	27.1614	11.3215	74.7998	15.3241	LOC_Os03g50140.1	basic blue protein precursor putative expressed
gb_UNIGENE8323	0.287749	0.000130145	1014.1	88.996	3501.32	182.948	LOC_Os04g53690.1	expressed protein
gb_UNIGENE4088	0.287677	3.94524e-05	620.706	48.5405	2163.5	198.022	LOC_Os07g32800.2	autophagy-related protein 8 precursor putative expressed
gb_UNIGENE16389	0.28758	0.0064037	96.9325	24.992	309.917	51.3114	LOC_Os06g26234.3	14-alpha-glucan branching enzyme putative expressed
gb_UNIGENE22752	0.287132	0.0169733	276.334	125.532	773.991	99.3146	No hits found	No description
gb_UNIGENE9148	0.286078	0.000678635	230.485	21.4484	809.615	85.7388	LOC_Os03g18500.2	mitochondrial import inner membrane translocase subunit tim22 putative expressed
gb_UNIGENE9863	0.28495	0.00257705	1269.16	200.495	4291.51	304.349	LOC_Os05g37660.1	AER putative expressed
gb_UNIGENE21006	0.28469	0.000286585	126.731	10.4388	447.257	44.5795	LOC_Os06g01490.1	monocopper oxidase precursor putative expressed
gb_UNIGENE20759	0.283339	0.000343693	346.954	80.3287	1177.47	188.551	LOC_Os03g60650.1	catalytic/ protein phosphatase type 2C putative expressed
gb_UNIGENE4494	0.283332	0.0361328	45.6197	13.7762	150.124	27.1052	LOC_Os11g38220.1	expressed protein
gb_UNIGENE3638	0.283035	0.00198971	108.355	20.2452	388.134	81.6873	LOC_Os11g31530.1	BRASSINOSTEROID INSENSITIVE 1-associated receptor kinase 1 precursor putative	Ph-responsive
gb_UNIGENE11696	0.282922	0.00355164	54.1883	11.3413	182.996	15.2526	LOC_Os05g31020.1	eukaryotic peptide chain release factor subunit 1-1 putative expressed
gb_UNIGENE12609	0.282819	6.15663e-05	196.671	15.9459	692.797	47.1816	LOC_Os05g02410.1	expressed protein
gb_UNIGENE6010	0.282264	0.0113825	67.1484	16.3468	232.311	52.5084	LOC_Os10g34020.1	glutathione S-transferase GSTU6 putative expressed	Ph-responsive
gb_UNIGENE13497	0.281618	0.0112042	146.851	22.4283	510.09	64.4989	No hits found	No description
gb_UNIGENE21446	0.281116	0.0109998	167.446	29.4953	566.235	55.6884	LOC_Os12g06410.1	ubiquitin-protein ligase putative expressed
gb_UNIGENE4640	0.280782	0.000612614	1061.9	231.211	3628.47	473.778	LOC_Os04g57200.2	metal ion binding protein putative expressed
gb_UNIGENE9274	0.280001	0.0031562	4355.47	637.991	15675.3	2283.09	LOC_Os06g43900.1	50S ribosomal protein L35 chloroplast precursor putative expressed
gb_UNIGENE15150	0.278996	0.0024737	241.34	85.5791	780.698	145.935	LOC_Os04g58710.1	peroxisomal-coenzyme A synthetase putative expressed	Ph-responsive
gb_UNIGENE7001	0.27855	0.00911593	258.41	74.2317	823.033	136.949	LOC_Os03g30470.1	basic endochitinase 2 precursor putative expressed
gb_UNIGENE12402	0.277465	0.00332717	103.899	21.1554	354.042	32.5071	LOC_Os05g08010.1	F-box domain containing protein expressed
gb_UNIGENE15066	0.276402	0.00414647	101.132	21.448	349.972	31.7161	LOC_Os01g70010.1	60S ribosomal protein L7a putative expressed
gb_UNIGENE3426	0.275403	0.000119207	110.167	15.6579	393.771	42.127	LOC_Os07g08160.1	early light-induced protein chloroplast precursor putative expressed
gb_UNIGENE22164	0.275366	0.00259886	24.2816	5.46769	84.0121	12.643	LOC_Os04g43150.2	RNA-binding protein-like putative expressed
gb_UNIGENE173	0.271901	0.000980218	400.893	27.7197	1487.82	155.448	LOC_Os05g38740.1	histone H4 putative expressed
gb_UNIGENE7887	0.270934	0.0245634	14.1301	4.51781	52.4451	16.3936	LOC_Os12g09700.1	jasmonate-induced protein putative expressed
gb_UNIGENE25195	0.269838	0.00898892	304.717	43.335	1102.2	78.7759	LOC_Os05g33130.1	basic endochitinase A precursor putative expressed	Ph-responsive
gb_UNIGENE8650	0.269465	0.00487337	74.6837	15.9977	259.818	14.8031	LOC_Os06g03910.1	hydrolase NUDIX family protein expressed
gb_UNIGENE15180	0.268221	0.000753062	116.64	9.10606	441.483	60.7019	LOC_Os11g07870.1	type III restriction enzyme res subunit family protein expressed
gb_UNIGENE15431	0.267602	0.000467471	1854.2	65.3885	6998.06	617.283	LOC_Os12g16410.1	isoflavone reductase putative expressed
gb_UNIGENE20455	0.267344	6.37979e-05	210.138	13.5536	787.996	60.7442	LOC_Os12g25170.1	disease resistance protein RGA2 putative expressed
gb_UNIGENE25596	0.266699	0.000842038	188.15	16.5863	719.384	95.0842	LOC_Os04g09920.1	cytochrome P450 CYP99A1 putative expressed
gb_UNIGENE8749	0.266258	0.000206265	238.509	37.4423	879.096	94.2149	LOC_Os08g39350.1	glycerophosphoryl diester phosphodiesterase family protein putative expressed	Ph-responsive
gb_UNIGENE17213	0.264227	0.0112313	37.6866	14.0909	140.245	56.2312	LOC_Os09g31502.3	dihydroflavonol-4-reductase putative expressed	Ph-responsive
gb_UNIGENE10594	0.262878	8.78919e-05	415.06	35.3191	1582.16	147.781	LOC_Os06g11790.2	oxidation resistance protein 1 putative expressed
gb_UNIGENE6733	0.261237	5.91852e-05	310.837	34.8274	1186.08	114.289	LOC_Os04g33390.1	P-protein putative expressed
gb_UNIGENE14209	0.260342	7.1428e-05	522.044	50.0438	1990.58	130.07	LOC_Os01g65986.1	non-imprinted in Prader-Willi/Angelman syndrome region protein 1 putative expressed
gb_UNIGENE13114	0.254663	0.000632535	16348.2	4176.06	62190.1	11869	LOC_Os10g33270.1	cyanate hydratase putative expressed	Ph-responsive
gb_UNIGENE12682	0.254346	0.0280694	79.9136	20.5412	285.223	31.2159	No hits found	No description
gb_UNIGENE2990	0.253541	0.00824131	6537.81	1571.25	23725.7	2466.99	LOC_Os10g39680.1	acidic endochitinase Q precursor putative expressed	Ph-responsive
gb_UNIGENE7355	0.253166	0.000849629	873.629	152.868	3342.07	234.353	LOC_Os11g35360.1	actin polymerization factor putative expressed
gb_UNIGENE8891	0.252383	0.00680926	84.6967	15.0761	321.914	24.9884	LOC_Os03g06510.1	viral A-type inclusion protein repeat containing protein expressed
gb_UNIGENE15354	0.252159	8.59234e-05	121.613	16.9841	476.35	51.0039	No hits found	No description
gb_UNIGENE19638	0.249363	0.00522252	82.9311	28.4037	295.25	47.3263	No hits found	No description
gb_UNIGENE25306	0.244602	0.00591092	86.7531	9.34895	357.407	46.164	LOC_Os07g34980.1	protein kinase domain containing protein	Ph-responsive
gb_UNIGENE2712	0.243012	0.00604709	33.6362	8.41389	126.655	13.4083	No hits found	No description
gb_UNIGENE1243	0.242368	0.000339405	1710.85	190.219	7026.85	690.645	LOC_Os02g37862.1	60S ribosomal protein L6 putative expressed
gb_UNIGENE23005	0.242062	0.0151289	16.7466	6.55943	60.7807	11.4075	No hits found	No description
gb_UNIGENE19633	0.239015	0.00124244	131.224	24.8519	526.278	37.4125	No hits found	No description
gb_UNIGENE13516	0.238885	0.0176905	107.651	20.451	434.972	53.289	LOC_Os01g41770.1	expressed protein	Ph-responsive
gb_UNIGENE20160	0.238782	0.00579116	99.22	25.756	382.141	39.3715	No hits found	No description
gb_UNIGENE22873	0.234529	0.00426122	92.4989	20.4498	373.939	33.8342	LOC_Os03g58180.1	WW domain-binding protein 11 putative
gb_UNIGENE12044	0.234417	0.00388841	56.4332	19.1294	212.392	34.5181	LOC_Os10g07440.1	expressed protein
gb_UNIGENE3151	0.234063	0.00168362	1687.52	169.225	7500.73	1580.42	LOC_Os08g09040.1	germin-like protein subfamily 1 member 11 precursor putative expressed	Ph-responsive
gb_UNIGENE3469	0.233169	0.00545121	150.473	41.4165	591.884	46.2242	LOC_Os02g55640.1	proteasome maturation factor UMP1 family protein expressed
gb_UNIGENE3285	0.233163	0.00795589	182.339	35.9272	743.21	123.946	LOC_Os01g08860.2	17.5 kDa class II heat shock protein putative expressed
gb_UNIGENE16374	0.232577	0.000593678	141.712	25.3995	596.311	82.7506	LOC_Os08g21330.4	formamidopyrimidine-DNA glycosylase putative expressed
gb_UNIGENE4641	0.23155	0.00260444	1543.26	548.298	5931.97	1084.51	LOC_Os04g57200.1	metal ion binding protein putative expressed	Ph-responsive
gb_UNIGENE14947	0.229255	6.87762e-05	195.33	15.6954	848.264	49.2011	LOC_Os03g36630.1	expressed protein
gb_UNIGENE19854	0.228743	0.00220722	118.161	19.7056	503.712	56.1192	LOC_Os10g29470.1	mannitol dehydrogenase putative expressed
gb_UNIGENE10854	0.22797	0.00033817	82.0191	18.7926	346.66	63.382	LOC_Os01g67340.3	protein kinase Pti1 putative expressed
gb_UNIGENE5712	0.227944	0.000160325	1397.94	187.375	6032.37	483.279	LOC_Os01g01302.1	shikimate kinase family protein expressed
gb_UNIGENE4031	0.22673	0.000340095	11890.8	2375.8	51450	9274.25	LOC_Os06g05120.2	expressed protein
gb_UNIGENE4029	0.22668	0.000604885	12805.4	2777.99	54883.7	9993.28	LOC_Os06g05120.1	expressed protein
gb_UNIGENE6742	0.225185	0.000926451	138.893	22.9966	607.909	77.6877	LOC_Os02g36530.1	expressed protein
gb_UNIGENE12294	0.224718	4.93447e-05	362.999	22.0078	1618.85	114.084	LOC_Os01g15290.2	50S ribosomal protein L18 putative expressed
gb_UNIGENE9797	0.224444	0.000285188	1443.88	140.544	6406.28	531.465	LOC_Os01g03549.1	copper ion binding protein putative expressed
gb_UNIGENE10096	0.224158	0.0023161	119.726	22.4995	573.808	149.693	LOC_Os03g02300.1	expressed protein	Ph-responsive
gb_UNIGENE10756	0.22394	0.00254536	291.017	83.9039	1175.07	159.01	LOC_Os03g05920.1	monooxygenase putative expressed	Ph-responsive
gb_UNIGENE2433	0.223292	0.00341618	26253.2	6212.44	117184	28235.3	LOC_Os05g10310.2	acid phosphatase putative expressed
gb_UNIGENE6376	0.220075	0.00547489	22.2405	5.14337	95.6217	11.0038	LOC_Os03g63430.1	26S proteasome non-ATPase regulatory subunit 12 putative expressed
gb_UNIGENE3134	0.218974	9.94358e-05	6187.76	893.664	27809.2	2740.49	LOC_Os11g06240.1	ATOZI1 putative expressed
gb_UNIGENE3461	0.218446	0.00129568	2785.75	354.483	12610.9	1154.47	LOC_Os04g42930.1	OsGrx_C2.2 - glutaredoxin subgroup I expressed
gb_UNIGENE9923	0.217688	0.0034768	6621.39	2181.15	27118.2	2864.57	LOC_Os05g38940.1	hypothetical protein
gb_UNIGENE12007	0.217473	0.000613225	185.469	39.5331	835.759	134.797	LOC_Os03g05900.2	monooxygenase putative expressed
gb_UNIGENE10409	0.216372	0.000739934	19.1417	5.35054	83.5449	14.9806	No hits found	No description	Ph-responsive
gb_UNIGENE18459	0.216146	0.00183611	159.535	43.9641	675.887	126.938	LOC_Os12g17490.1	stripe rust resistance protein Yr10 putative expressed	Ph-responsive
gb_UNIGENE4213	0.213476	0.00185247	366.97	76.47	1746.54	381.192	LOC_Os02g42450.1	ripening-related protein 2 precursor putative expressed	Ph-responsive
gb_UNIGENE11663	0.211517	7.24012e-05	143.609	13.4144	674.52	49.6229	No hits found	No description
gb_UNIGENE11496	0.20783	0.0371323	48.7286	16.8396	184.463	22.9609	LOC_Os07g16950.5	MAK16-like protein RBM13 putative expressed
gb_UNIGENE18520	0.207796	0.000267616	224.94	25.1304	1085.06	141.75	LOC_Os02g49332.3	CSLE2 - cellulose synthase-like family E expressed
gb_UNIGENE18289	0.206874	0.000246713	329.569	26.6095	1585.19	94.3239	No hits found	No description
gb_UNIGENE12319	0.206144	0.00329973	384.656	73.6467	1799.25	178.767	No hits found	No description
gb_UNIGENE9909	0.20214	0.000146316	976.016	120.93	4759.87	311.633	LOC_Os01g73570.2	vacuolar protein sorting 55 containing protein expressed
gb_UNIGENE13274	0.201398	0.000152201	333.32	36.8846	1663.39	198.121	LOC_Os12g10320.1	plant-specific domain TIGR01627 family protein expressed
gb_UNIGENE9996	0.199322	0.00968762	25.0429	5.50282	118.798	13.2128	LOC_Os03g07530.3	kelch motif family protein expressed
gb_UNIGENE19870	0.196812	0.00126121	37.2089	4.97129	201.919	50.2257	LOC_Os11g29780.1	plant-specific domain TIGR01627 family protein expressed	Ph-responsive
gb_UNIGENE12481	0.196529	0.00015449	468.368	61.0004	2383.79	281.766	LOC_Os09g27410.1	conserved hypothetical protein	Ph-responsive
gb_UNIGENE1800	0.196028	0.000434668	288.701	33.67	1478	193.283	LOC_Os04g43800.1	phenylalanine ammonia-lyase putative expressed	Ph-responsive
gb_UNIGENE10104	0.195588	6.07836e-05	79.6345	8.93249	403.999	35.2711	LOC_Os05g48030.2	anti-silencing protein 1 putative expressed
gb_UNIGENE7699	0.195071	0.00119931	191.783	36.5173	941.19	56.205	No hits found	No description
gb_UNIGENE2347	0.194023	0.000897522	1345.14	214.232	6824.91	692.257	LOC_Os03g49600.1	non-cyanogenic beta-glucosidase precursor putative expressed
gb_UNIGENE6026	0.190438	8.58134e-06	1798.95	168.414	9397.16	707.324	No hits found	No description
gb_UNIGENE23781	0.188935	1.9284e-05	250.041	15.3596	1326.14	94.8592	LOC_Os10g23120.1	pyridoxamine-phosphate oxidase putative expressed
gb_UNIGENE14054	0.18879	0.00239228	190.267	60.6363	901.812	134.501	LOC_Os03g52910.1	uncharacterized UPF0114 domain containing protein expressed	Ph-responsive
gb_UNIGENE18727	0.186638	0.000614044	223.683	20.3973	1193.44	103.185	LOC_Os03g57760.2	25.3 kDa vesicle transport protein putative expressed
gb_UNIGENE11646	0.186459	0.000198521	240.898	36.8282	1263.53	104.648	LOC_Os04g46930.2	serine racemase putative expressed
gb_UNIGENE2348	0.184794	4.25685e-05	1865.78	199.368	10001.7	727.325	LOC_Os03g49600.2	non-cyanogenic beta-glucosidase precursor putative expressed
gb_UNIGENE26133	0.184211	0.00435636	132.933	50.2212	624.547	79.3327	LOC_Os01g01740.1	HT1 protein kinase putative expressed
gb_UNIGENE20232	0.182359	0.00795005	103.007	32.853	499.379	39.6114	LOC_Os01g37670.1	F-box domain containing protein expressed
gb_UNIGENE1158	0.181375	0.000589908	3095.58	491.844	16609.6	1326.78	LOC_Os05g49860.1	histone H2B.2 putative expressed
gb_UNIGENE8544	0.177765	0.000989246	116.869	14.2066	645.694	36.7139	LOC_Os08g01859.1	structural constituent of ribosome putative expressed
gb_UNIGENE18288	0.176775	0.00428697	220.182	46.7787	1147.31	90.1872	No hits found	No description
gb_UNIGENE20916	0.176085	0.00158958	676.202	262.736	3368.75	676.49	LOC_Os01g32259.1	expressed protein
gb_UNIGENE18098	0.175809	0.000487971	65.7077	12.9211	364.527	57.4859	LOC_Os09g35700.1	YY1 protein precursor putative expressed
gb_UNIGENE1675	0.174782	0.0380119	66.2496	8.61582	527.959	209.374	No hits found	No description
gb_UNIGENE3281	0.174358	5.57858e-05	1792.27	183.248	10258.6	942.122	LOC_Os07g47290.1	xylose isomerase putative expressed
gb_UNIGENE17931	0.168925	0.00021746	319.365	38.5733	1879.15	169.476	LOC_Os05g13330.1	CAB2 putative expressed
gb_UNIGENE9283	0.168637	0.00103451	361.598	42.7873	2134.62	244.91	LOC_Os09g23370.2	proline-rich polypeptide 6 isoform 1 putative expressed
gb_UNIGENE13143	0.168202	0.000120501	90.285	8.63756	543.876	75.9681	LOC_Os02g04250.3	glycosyltransferase putative expressed	Ph-responsive
gb_UNIGENE1679	0.166028	0.0128472	225.945	32.5937	1398.79	250.23	No hits found	No description	Ph-responsive
gb_UNIGENE847	0.163187	0.000116283	407.37	11.3079	2511.11	177.3	No hits found	No description
gb_UNIGENE13496	0.162957	0.0127576	19.3853	3.93528	112.032	16.9438	LOC_Os07g34110.1	nodulin-like protein putative expressed
gb_UNIGENE18605	0.161492	0.00491915	81.6303	9.54623	516.936	92.4559	LOC_Os08g08110.1	diacylglycerol kinase putative expressed
gb_UNIGENE14506	0.161395	0.000178505	117.182	9.26674	725.555	56.3764	LOC_Os03g19070.1	long cell-linked locus protein putative expressed
gb_UNIGENE16053	0.160646	4.12954e-05	1451.4	154.002	9019.42	882.865	LOC_Os03g44820.1	glutamyl-tRNA putative expressed
gb_UNIGENE3512	0.160565	0.0204392	24.1524	5.89685	155.689	44.6069	LOC_Os04g54300.1	wound induced protein putative expressed
gb_UNIGENE20512	0.160504	6.81026e-05	403.535	38.4101	2501.73	179.666	No hits found	No description
gb_UNIGENE21524	0.160245	0.0118683	36.6685	11.2073	183.896	39.8115	No hits found	No description	Ph-responsive
gb_UNIGENE19636	0.159243	0.00175473	30.1729	6.34849	180.535	19.1858	No hits found	No description
gb_UNIGENE26496	0.157307	0.000110935	761.505	81.1135	4835.17	478.547	No hits found	No description	Ph-responsive
gb_UNIGENE13170	0.157	0.015065	230.275	112.328	1123.4	103.569	LOC_Os03g01218.1	expressed protein
gb_UNIGENE1044	0.154515	6.69307e-05	1543.31	42.3847	10037.6	637.332	LOC_Os02g06640.5	polyubiquitin containing 7 ubiquitin monomers putative expressed
gb_UNIGENE15623	0.154235	0.000243674	198.89	11.8849	1293.3	95.6379	LOC_Os04g08330.1	expressed protein
gb_UNIGENE15762	0.152537	2.58126e-05	210.406	11.7779	1388.96	121.111	LOC_Os06g05900.1	hexaprenyldihydroxybenzoate methyltransferase mitochondrial precursor putative expressed
gb_UNIGENE5567	0.149611	1.63275e-05	626.147	53.9537	4168.32	283.939	LOC_Os02g03260.1	3-isopropylmalate dehydratase large subunit 2 putative expressed
gb_UNIGENE3807	0.144742	0.00137415	78.736	15.1907	526.352	72.4935	LOC_Os05g49300.1	nifU-like N-terminal domain containing protein mitochondrial precursor putative expressed
gb_UNIGENE19912	0.14441	0.00320303	31.9714	11.7969	191.849	23.9848	No hits found	No description
gb_UNIGENE8916	0.143699	0.00071986	418.917	90.2573	2782.26	247.845	No hits found	No description
gb_UNIGENE15462	0.143391	0.0049617	1239.33	508.95	7204.91	716.687	LOC_Os03g58010.1	N-acetyltransferase putative expressed	Ph-responsive
gb_UNIGENE3017	0.142087	7.80451e-05	273.68	22.8076	1925.08	158.897	LOC_Os03g48780.1	oxalate oxidase 2 precursor putative expressed	Ph-responsive
gb_UNIGENE4391	0.14178	0.000790087	276.463	57.6996	1839.21	141.344	No hits found	No description	Ph-responsive
gb_UNIGENE15525	0.141439	0.00032605	154.711	8.29295	1104.82	103.538	No hits found	No description
gb_UNIGENE5475	0.141373	0.00583696	309.44	135.836	2100.5	790.854	LOC_Os05g06780.1	lipid binding protein putative expressed
gb_UNIGENE2761	0.139495	0.000852769	351.477	53.6531	2447.47	226.573	LOC_Os12g17910.1	ruBisCO large subunit-binding protein subunit alpha chloroplast precursor putative expressed
gb_UNIGENE19124	0.138734	0.0010769	110.666	26.4109	754.546	72.0107	No hits found	No description
gb_UNIGENE1460	0.1366	0.00235554	132.984	22.8545	1144.49	425.091	No hits found	No description	Ph-responsive
gb_UNIGENE19613	0.135574	0.00207539	24.8598	3.98339	179.006	20.5514	No hits found	No description
gb_UNIGENE2236	0.134865	4.10444e-05	210.269	15.1114	1577.34	175.713	LOC_Os06g05880.1	profilin-2 putative expressed
gb_UNIGENE11129	0.133019	6.85595e-05	49.9016	6.64284	382.581	67.0808	LOC_Os07g42250.1	strictosidine synthase 1 precursor putative expressed	Ph-responsive
gb_UNIGENE21281	0.132668	3.46199e-05	264.273	26.2535	1982.71	175.998	LOC_Os02g03710.1	expressed protein
gb_UNIGENE1852	0.130312	0.00660191	213.448	58.1507	1467.86	159.972	LOC_Os04g59150.3	peroxidase 12 precursor putative expressed
gb_UNIGENE15548	0.127851	0.00259942	173.692	68.7454	1143.21	167.109	LOC_Os05g25210.1	expressed protein	Ph-responsive
gb_UNIGENE25725	0.12589	0.000646508	931.721	194.683	7058.25	547.135	LOC_Os12g39360.1	aspartic proteinase nepenthesin-1 precursor putative expressed
gb_UNIGENE20735	0.125583	0.00419812	179.265	70.0704	1197.16	79.5319	LOC_Os04g54002.1	serine/threonine-protein kinase receptor precursor putative expressed
gb_UNIGENE2539	0.124457	8.21758e-05	2406.1	209.707	19342.7	1747.22	LOC_Os08g06100.1	quercetin 3-O-methyltransferase 1 putative expressed
gb_UNIGENE21145	0.123935	0.00303775	17.9519	1.62483	155.572	39.2699	No hits found	No description
gb_UNIGENE11996	0.123546	0.00141901	390.452	122.435	2853.22	558.761	LOC_Os06g03120.1	aspartic proteinase nepenthesin-2 precursor putative expressed
gb_UNIGENE19189	0.123201	0.00455145	64.5288	25.0188	448.487	56.3565	No hits found	No description
gb_UNIGENE5371	0.122032	7.06806e-05	783.999	100.567	6382.3	684.801	LOC_Os04g20164.1	amine oxidase precursor putative expressed
gb_UNIGENE5915	0.118212	0.000601473	96.0784	17.601	779.487	77.7827	LOC_Os10g41340.1	palmitoyl-protein thioesterase 1 precursor putative expressed
gb_UNIGENE13654	0.118099	0.0199155	133.726	85.0777	686.388	48.5619	LOC_Os12g31560.1	protein kinase domain containing protein	Ph-responsive
gb_UNIGENE13968	0.113875	0.00925528	28.7617	11.3063	215.059	50.8392	No hits found	No description	Ph-responsive
gb_UNIGENE17106	0.112692	0.000136744	252.061	33.6204	2195.62	163.295	LOC_Os03g58620.1	small multi-drug export protein putative expressed
gb_UNIGENE20592	0.111604	6.56561e-05	36.614	4.79978	326.954	44.9551	LOC_Os03g63420.1	OsGrx_S14 - glutaredoxin subgroup II expressed
gb_UNIGENE9844	0.11146	0.00233894	32.4513	5.60755	286.187	44.1323	LOC_Os03g22510.1	expressed protein
gb_UNIGENE12786	0.111161	0.000882043	437.551	72.8394	3803.61	329.781	LOC_Os02g02000.1	cytochrome P450 74A4 putative expressed
gb_UNIGENE21494	0.110208	0.0017115	29.3651	7.59922	244.192	38.82	LOC_Os04g51090.1	expressed protein
gb_UNIGENE23458	0.109533	7.91669e-05	243.067	41.1053	2162.16	195.783	No hits found	No description
gb_UNIGENE11289	0.109531	0.000235323	70.4944	13.9411	621.598	74.6685	LOC_Os03g40330.1	glucan endo-13-beta-glucosidase GII precursor putative
gb_UNIGENE11087	0.107662	0.000192868	30.998	6.60384	276.14	29.2791	No hits found	No description
gb_UNIGENE19362	0.103517	0.00169191	180.554	47.3359	1599.52	126.106	LOC_Os01g72880.1	MUTL protein homolog 1 putative expressed
gb_UNIGENE7367	0.103389	0.00562334	30.3187	13.6579	229.02	21.8358	LOC_Os01g02840.1	LRK14 putative expressed	Ph-responsive
gb_UNIGENE1458	0.102361	0.00131345	168.456	31.5915	1938.27	761.797	No hits found	No description	Ph-responsive
gb_UNIGENE6203	0.0990024	0.000768335	51.6095	11.8333	494.747	61.9009	LOC_Os02g40200.2	receptor-like protein kinase precursor putative expressed
gb_UNIGENE4899	0.0986535	1.76398e-05	519.828	53.9616	5262.79	489.075	LOC_Os06g46950.1	EF-hand Ca2+-binding protein CCD1 putative expressed	Ph-responsive
gb_UNIGENE1181	0.0982458	0.000669502	143.479	28.9537	1380.57	104.354	LOC_Os05g49860.1	histone H2B.2 putative expressed
gb_UNIGENE24190	0.0981518	8.80257e-05	365.295	15.9662	3740.68	278.788	LOC_Os12g41540.1	protein kinase putative expressed	Ph-responsive
gb_UNIGENE6933	0.094247	0.000403321	57.12	11.8334	579.073	75.0268	LOC_Os02g41904.1	low-molecular-weight cysteine-rich protein LCR69 precursor putative expressed
gb_UNIGENE4639	0.0941672	0.000208049	50.3087	15.0585	518.166	134.748	LOC_Os04g57200.2	metal ion binding protein putative expressed	Ph-responsive
gb_UNIGENE22980	0.0941362	0.0140906	169.961	47.4363	1431.94	190.328	No hits found	No description
gb_UNIGENE2975	0.0920632	0.00125913	2122.6	829.995	19805.1	3322.56	LOC_Os01g27260.1	glutathione S-transferase GSTF1 putative expressed
gb_UNIGENE18460	0.0889837	0.00373199	41.0641	6.70654	456.556	57.048	No hits found	No description
gb_UNIGENE11807	0.0887483	0.0106434	51.3606	21.1882	425.01	45.2889	LOC_Os03g63850.1	F-box domain containing protein expressed
gb_UNIGENE17298	0.0882093	0.0011086	22.0549	8.0424	215.616	31.5194	LOC_Os01g01780.1	limonene cyclase like protein putative expressed
gb_UNIGENE8703	0.0871777	0.00472384	149.389	70.9607	1518.68	662.384	LOC_Os07g34520.2	isocitrate lyase putative expressed
gb_UNIGENE50	0.0836627	0.00304339	770.346	322.771	7575.26	951.345	LOC_Os12g36210.1	subtilisin-chymotrypsin inhibitor CI-1B putative expressed
gb_UNIGENE15499	0.0820434	0.000116865	374.848	31.3659	4596.69	449.829	No hits found	No description
gb_UNIGENE1010	0.0809048	0.00299042	1095.15	446.514	11239	1342.6	LOC_Os12g36210.1	subtilisin-chymotrypsin inhibitor CI-1B putative expressed	Ph-responsive
gb_UNIGENE88	0.0806967	0.0030238	1082.89	435.843	11142.2	1302.61	LOC_Os12g36210.1	subtilisin-chymotrypsin inhibitor CI-1B putative expressed
gb_UNIGENE3152	0.0797724	0.00238599	2786.97	269.798	36046.8	6180.44	LOC_Os08g09040.1	germin-like protein subfamily 1 member 11 precursor putative expressed	Ph-responsive
gb_UNIGENE19445	0.0795659	0.0164022	167.459	99.1455	1329.92	33.0966	LOC_Os04g24300.1	protein kinase domain containing protein expressed	Ph-responsive
gb_UNIGENE494	0.0793709	0.00347035	981.316	414.955	10133.4	1248.99	LOC_Os05g02300.1	histone H2A putative expressed
gb_UNIGENE22912	0.0787826	0.00980661	32.087	13.1733	318.876	70.5458	LOC_Os11g21804.2	expressed protein
gb_UNIGENE1008	0.0784283	0.00018909	4828.23	1100.82	58156.4	7278.91	LOC_Os05g41060.2	ADP-ribosylation factor putative expressed
gb_UNIGENE12668	0.0781763	0.000435536	82.2909	8.34286	1062.85	134.427	LOC_Os04g02140.1	E2F-related protein putative expressed
gb_UNIGENE1159	0.0779268	6.01233e-05	444.684	86.6614	5552.2	715.799	No hits found	No description	Ph-responsive
gb_UNIGENE24523	0.0778967	0.00283969	33.3354	13.936	341.17	55.8388	LOC_Os04g54570.1	anthocyanin 5-aromatic acyltransferase putative
gb_UNIGENE11000	0.0754815	0.00180157	94.1311	23.6445	1120.48	99.926	LOC_Os02g02130.1	60S ribosomal protein L37 putative
gb_UNIGENE1517	0.0754284	0.00176277	99.7789	13.0993	1310.92	141.579	LOC_Os08g13440.3	germin-like protein subfamily 1 member 17 precursor putative expressed
gb_UNIGENE447	0.0748998	0.00183227	522.338	186.873	6086.86	900.269	LOC_Os12g36210.1	subtilisin-chymotrypsin inhibitor CI-1B putative expressed	Ph-responsive
gb_UNIGENE4769	0.0734225	0.000776196	75.6568	15.315	971.562	84.3342	LOC_Os01g34700.1	protein usf putative expressed
gb_UNIGENE3156	0.0712609	0.000195975	4700.88	486.573	68881.6	13698.2	LOC_Os08g08990.1	germin-like protein subfamily 1 member 11 precursor putative expressed	Ph-responsive
gb_UNIGENE9927	0.0700385	0.00319921	243.7	106.134	2824.72	239.187	LOC_Os02g02390.1	RNA binding protein putative expressed
gb_UNIGENE2787	0.0699955	0.0378663	639.676	553.84	2790.02	344.736	LOC_Os12g43490.1	alpha-amylase/trypsin inhibitor putative expressed
gb_UNIGENE19897	0.0689355	0.0157035	85.1954	56.9945	713.735	90.3194	LOC_Os03g12260.1	cytochrome P450 86A2 putative expressed
gb_UNIGENE6254	0.0661869	0.0240664	21.642	14.0194	219.79	57.3768	No hits found	No description
gb_UNIGENE22839	0.065603	0.00011478	501.605	106.875	7295.74	759.982	No hits found	No description	Ph-responsive
gb_UNIGENE24399	0.0655272	0.0139088	42.49	18.5194	535.605	91.0574	No hits found	No description
gb_UNIGENE11921	0.0635245	0.000963302	29.269	7.77665	419.834	58.713	LOC_Os05g32370.1	pre-mRNA-splicing factor ATP-dependent RNA helicase DHX16 putative expressed
gb_UNIGENE9470	0.0612181	0.00612057	58.9797	25.3886	785.146	89.3517	LOC_Os10g34760.1	ripening-related protein 6 precursor putative
gb_UNIGENE19528	0.0608607	0.000131916	153.032	14.469	2499.79	182.07	LOC_Os01g65250.1	transposon protein putative Pong sub-class
gb_UNIGENE23540	0.0604386	0.000349898	229.94	42.2386	3623.06	203.235	LOC_Os01g47070.1	acidic endochitinase precursor putative expressed	Ph-responsive
gb_UNIGENE8754	0.0599035	7.13224e-05	235.762	31.4099	3887.38	329.694	LOC_Os03g61820.1	flap endonuclease 1b putative expressed
gb_UNIGENE4227	0.0597415	0.0295852	8.05281	6.27768	91.4994	25.3825	LOC_Os05g42230.1	ER6 protein putative expressed
gb_UNIGENE6407	0.0593957	0.00017239	92.5949	19.1498	1506.22	192.207	LOC_Os08g23150.1	indole-3-glycerol phosphate synthase chloroplast precursor putative expressed
gb_UNIGENE20767	0.0589481	0.0047349	94.7854	48.1901	1165.55	96.7337	LOC_Os05g45570.1	conserved hypothetical protein
gb_UNIGENE20326	0.0585455	0.00226901	233.787	107.379	3176.76	346.216	LOC_Os09g28770.1	patatin class 1 precursor putative expressed
gb_UNIGENE10826	0.0576573	0.00169411	125.835	42.4732	1886.75	124.798	LOC_Os03g10180.2	expressed protein
gb_UNIGENE10125	0.0537661	0.00218001	103.295	23.2414	1797.46	208.197	LOC_Os04g56320.1	ribulose bisphosphate carboxylase/oxygenase activase chloroplast precursor putative expressed
gb_UNIGENE5638	0.0527893	0.00895061	87.6038	62.2538	869.083	180.222	LOC_Os04g56900.1	anthranilate N-benzoyltransferase protein 1 putative expressed	Ph-responsive
gb_UNIGENE15482	0.0522743	2.59949e-05	54.2957	6.35902	1035.64	109.379	LOC_Os05g32330.2	hydrolase putative expressed
gb_UNIGENE9386	0.05221	6.24774e-07	119.904	10.7955	2299.32	214.807	LOC_Os03g02030.1	folylpolyglutamate synthase mitochondrial precursor putative expressed
gb_UNIGENE16382	0.0513877	0.00860137	8.33001	3.21519	140.254	19.8552	No hits found	No description
gb_UNIGENE12677	0.0513276	0.00568239	85.9508	52.2168	1049.64	147.148	LOC_Os05g38590.2	protein tyrosine phosphatase-like protein PTPLB putative expressed
gb_UNIGENE9469	0.0510621	0.0067511	86.0496	45.4383	1209.14	107.978	LOC_Os10g34760.1	ripening-related protein 6 precursor putative
gb_UNIGENE24128	0.0510304	1.95506e-05	109.941	15.9053	2119.09	209.382	No hits found	No description
gb_UNIGENE7398	0.0505712	0.00421511	390.07	174.886	5871.58	570.014	No hits found	No description
gb_UNIGENE18246	0.0505295	0.0173806	2.43216	3.48858	58.9878	13.7871	LOC_Os01g12320.3	alpha-L-fucosidase 2 precursor putative expressed
gb_UNIGENE23772	0.0492405	0.000136951	86.1558	15.1933	1687.96	168.199	No hits found	No description
gb_UNIGENE13429	0.0481756	0.00705154	149.982	84.2075	2043.05	189.796	LOC_Os01g02840.1	LRK14 putative expressed
gb_UNIGENE21140	0.0479171	0.0124431	18.4356	9.07738	244.318	56.8668	LOC_Os01g57480.1	serine/threonine-protein kinase receptor precursor putative expressed	Ph-responsive
gb_UNIGENE21124	0.0454345	0.00853982	59.5047	22.1133	1160.4	291.753	LOC_Os07g35390.1	serine/threonine kinase-like protein putative expressed
gb_UNIGENE23238	0.0452256	0.00254121	57.0697	27.4264	967.745	85.2432	No hits found	No description
gb_UNIGENE10238	0.0447634	0.000839689	1699.97	599.233	32967.4	3828.53	LOC_Os12g29570.1	expressed protein
gb_UNIGENE22644	0.0442469	1.00763e-05	184.503	23.9612	4169.07	498.82	No hits found	No description
gb_UNIGENE11126	0.043293	0.00724745	144.415	92.8992	1991.01	187.505	No hits found	No description
gb_UNIGENE2900	0.0432625	0.000183775	94.3872	4.96842	2261.74	358.252	LOC_Os10g39710.2	strictosidine synthase putative expressed
gb_UNIGENE12326	0.0432057	0.0394729	1.14525	9.19345	57.0943	5.06498	LOC_Os04g57890.1	oligosaccharyl transferase STT3 subunit putative expressed
gb_UNIGENE4751	0.0431392	0.00468879	853.871	494.52	13566.3	1618.28	No hits found	No description
gb_UNIGENE12494	0.0425793	3.80632e-05	172.091	25.8829	3975.76	402.717	LOC_Os08g13320.1	expressed protein
gb_UNIGENE21642	0.0412251	1.05048e-05	258.174	33.74	6232.73	682.895	LOC_Os09g25460.1	anthranilate N-benzoyltransferase protein 1 putative expressed
gb_UNIGENE413	0.0406547	0.00672775	1126.72	716.589	16861.3	1017.32	LOC_Os02g32030.1	elongation factor 2 putative expressed
gb_UNIGENE24053	0.0404245	0.000152539	47.3097	1.57448	1192.1	143.87	No hits found	No description
gb_UNIGENE4424	0.0403735	0.00641711	8.25098	4.55524	1018.57	836.601	LOC_Os04g59260.1	peroxidase 12 precursor putative expressed
gb_UNIGENE16343	0.0400682	0.0433416	27.2437	21.2787	340.791	70.9369	LOC_Os05g41390.1	cyclin-A1 putative expressed
gb_UNIGENE1432	0.039681	0.0209781	0.0978975	5.93277	125.718	93.8831	LOC_Os10g39610.2	expressed protein	Ph-responsive
gb_UNIGENE3691	0.0396011	0.00903053	175.65	121.677	2393.31	189.847	LOC_Os07g43670.1	ribonuclease 1 precursor putative expressed
gb_UNIGENE25805	0.0392863	2.4416e-05	42.3941	9.54551	1039.69	152.967	No hits found	No description
gb_UNIGENE23394	0.0389269	0.00525031	14.0052	4.85706	319.736	121.553	LOC_Os01g61990.1	protein binding protein putative expressed
gb_UNIGENE3018	0.0384873	0.00883495	18.8657	13.6825	294.026	113.041	LOC_Os03g48750.1	oxalate oxidase 2 precursor putative expressed	Ph-responsive
gb_UNIGENE8094	0.0383463	0.0059337	49.1413	13.3435	1269.24	290.402	LOC_Os03g44484.1	DNA-directed RNA polymerase II 135 kDa polypeptide putative expressed
gb_UNIGENE4262	0.0377751	4.05621e-05	197.795	29.9085	5134.71	456.225	LOC_Os08g09100.1	expressed protein
gb_UNIGENE23835	0.0369317	0.00104085	12.6183	3.7859	305.918	74.9211	LOC_Os07g07654.1	biopterin transport-related protein BT1 putative expressed
gb_UNIGENE21909	0.0363323	0.00528613	22.0117	8.71286	493.459	83.9038	LOC_Os07g32390.1	targeting protein for Xklp2 containing protein expressed
gb_UNIGENE17366	0.0356368	0.0131717	123.932	84.6415	1847.89	189.986	LOC_Os07g35330.1	receptor-like protein kinase homolog RK20-1 putative expressed
gb_UNIGENE34	0.0351887	0.00271642	1105.99	579.884	22164.5	2804.05	LOC_Os12g36210.1	subtilisin-chymotrypsin inhibitor CI-1B putative expressed
gb_UNIGENE16886	0.0344363	0.00973794	306.954	229.5	4091.23	541.378	No hits found	No description	Ph-responsive
gb_UNIGENE19734	0.0314724	0.0016939	8.43803	2.90318	271.394	94.7646	LOC_Os01g69030.3	sucrose-phosphate synthase putative expressed
gb_UNIGENE19380	0.0312168	0.000142613	42.3889	12.0857	1253.23	141.667	LOC_Os07g17130.1	senescence-associated-like protein putative expressed
gb_UNIGENE5095	0.0292352	1.95553e-06	218.598	27.5017	7438.81	820.897	LOC_Os12g25210.1	signal peptidase complex subunit 1 putative
gb_UNIGENE12046	0.0287459	0.0436906	53.2126	68.1533	127.654	83.4546	LOC_Os07g03710.1	pathogenesis-related protein PRB1-3 precursor putative expressed
gb_UNIGENE22349	0.0287169	0.00938861	28.0182	24.8548	1062.74	592.479	LOC_Os02g26660.2	oligoribonuclease mitochondrial precursor putative expressed
gb_UNIGENE4919	0.0285918	0.00513973	13.711	11.1875	312.622	88.4951	LOC_Os03g57690.1	aldehyde oxidase 1 putative expressed
gb_UNIGENE2899	0.0276029	0.00425641	20.2057	7.61464	565.997	154.663	No hits found	No description	Ph-responsive
gb_UNIGENE6720	0.0275991	0.00184306	41.7895	12.6727	1475.99	139.218	LOC_Os12g19350.1	expressed protein
gb_UNIGENE8729	0.0272968	0.0350666	80.6537	82.1059	637.587	118.905	No hits found	No description	Ph-responsive
gb_UNIGENE14233	0.0266795	0.0158963	20.9409	27.331	549.771	265.191	No hits found	No description
gb_UNIGENE8435	0.0260739	0.012572	70.8581	59.0891	987.535	174.533	No hits found	No description
gb_UNIGENE5865	0.0238251	0.00183588	24.7946	7.69328	1320.81	317.981	LOC_Os01g43020.1	CTP synthase putative expressed
gb_UNIGENE14031	0.0237189	0.0107817	38.1631	35.9671	1130.78	526.885	LOC_Os02g42150.2	OsWAK14 - OsWAK receptor-like protein kinase expressed	Ph-responsive
gb_UNIGENE8756	0.0233749	0.000123937	36.6044	8.43073	1484.16	205.313	LOC_Os06g05090.1	methyltransferase putative expressed
gb_UNIGENE12454	0.0230265	0.0243308	21.75	24.6746	979.182	340.968	LOC_Os07g34610.2	oral cancer overexpressed protein 1 putative expressed
gb_UNIGENE12216	0.0230177	0.000160276	37.7631	7.29611	1657.04	299.025	LOC_Os03g08520.1	expressed protein
gb_UNIGENE20334	0.0224443	0.00521013	2.83065	3.09866	133.15	44.231	No hits found	No description
gb_UNIGENE17576	0.0224234	0.0423622	-5.81503	12.5715	124.078	22.3365	LOC_Os01g71740.1	amino-acid permease C584.13 putative expressed	Ph-responsive
gb_UNIGENE6155	0.0219242	0.00437897	7.27745	5.62663	373.087	45.6981	No hits found	No description
gb_UNIGENE787	0.0214875	0.0374555	-5.85332	5.633	88.1478	36.0871	LOC_Os01g64640.1	histone H3 putative expressed
gb_UNIGENE21775	0.0213648	0.000207751	30.5382	8.93262	1301.16	299.201	LOC_Os05g44340.1	heat shock protein 101 putative expressed	Ph-responsive
gb_UNIGENE172	0.0212037	0.00283771	4.10236	7.46038	275.367	50.0234	LOC_Os04g49420.1	histone H4 putative expressed
gb_UNIGENE1812	0.0194885	0.00971305	8.3198	23.6668	548.77	100.707	LOC_Os05g49890.1	GTP-binding nuclear protein Ran-A1 putative expressed
gb_UNIGENE10126	0.0191733	7.60716e-05	87.8721	17.1285	4399.69	477.666	No hits found	No description
gb_UNIGENE4967	0.019086	0.00495654	5.40631	9.21123	282.977	87.8012	LOC_Os12g44000.1	ubiquitin-conjugating enzyme E2 W putative expressed
gb_UNIGENE1466	0.0184359	0.00160107	2.51882	8.12385	248.596	112.452	No hits found	No description	Ph-responsive
gb_UNIGENE6823	0.01831	0.0221073	21.1626	15.2774	1033.73	323.164	LOC_Os12g41920.3	single myb histone 6 putative expressed
gb_UNIGENE2631	0.017944	0.00629872	-5.17819	5.17893	71.6656	8.37474	LOC_Os05g49840.1	triacylglycerol lipase putative expressed
gb_UNIGENE15020	0.0171932	0.00491518	-8.37885	6.22011	78.7594	13.1972	No hits found	No description
gb_UNIGENE3131	0.0166485	0.0151404	8.15741	14.3502	929.333	91.9479	LOC_Os11g06240.1	ATOZI1 putative expressed
gb_UNIGENE17411	0.0161238	0.000209487	1.39861	4.84189	347.725	91.1227	No hits found	No description
gb_UNIGENE7092	0.0157057	0.00109695	3.97883	6.73556	289.56	94.3374	LOC_Os03g60580.1	actin-depolymerizing factor 4 putative expressed
gb_UNIGENE21008	0.0155888	0.000694593	1.66913	3.16993	245.6	78.0625	No hits found	No description
gb_UNIGENE16258	0.0154646	0.0107586	-2.92987	3.12003	80.3949	0.972824	LOC_Os02g36490.2	expressed protein
gb_UNIGENE15404	0.0147948	0.00171798	-7.97072	6.2374	162.342	17.2326	LOC_Os03g27990.1	leucine-rich repeat transmembrane protein kinase 1-like protein putative expressed
gb_UNIGENE20676	0.013364	0.00065849	-2.43912	3.51211	523.055	333.415	LOC_Os08g03420.4	kelch motif family protein expressed
gb_UNIGENE21633	0.01	1.22059e-16	-3	1.61167	254.645	106	No hits found	No description
Note: 1) Data of Vada and L94 is the average of normalised signal intensity from four replicates measured on 8x15K Agilent microarray slide 2 (see Table 2).
Note: 2) SEM=standard error of mean, calculated from the normalised signal intensity of the four replicates.
Note: 3) Unigene ID was derived from HarVEST assembly #25; p value was calculated on log ratios.
