# Supplementary material for: Differential gene expression in nearly isogenic lines with QTL for partial resistance to Puccinia hordei in barley
Source: BMC Genomics. 2010 Nov 11;11:629. doi: 10.1186/1471-2164-11-629 (PMC3018140; doi:10.1186/1471-2164-11-629)
Supplement: Additional file 5 — Table S5. List of the 55 differentially expressed genes showing expression ratios and p-values in different comparisons and map position of eQTL and corresponding genes from different sources. [file 1471-2164-11-629-S5.XLSX]

## Sheet: Sheet1
Table S5. List of the 55 differentially expressed genes showing expression ratios and p-values in different comparisons and map position of eQTL and corresponding genes from different sources
		Differential expression after Ph-infection						eQTL location and LOD/LRS			Gene location		Response to Ph-infection
No.	Hv25 unigene ID	(L94-Rpqh2+3)/L94	P-value	(Vada-rphq2+3)/Vada	P-value	Vada/L94	P-value	Chr-cM	LOD/LRS	Source	Chr-cM	Source	(L94-Ph)/(L94-Mock)	P-value	(Vada-Ph)/(Vada-Mock)	P-value	Functional annotation
19	17366	0.04±0	1e-05	36.01±13.18	0.00178	0.07±0.04	0.01317	2H-151	202.1(LRS)	AG,QS	2H-151	QS	1.54±0.11	0.02655	1.07+0.92	0.9173	kinase
21	21124	0.05±0.01	0.00421	36.51±13.95	0.00513	0.06±0.02	0.00854	2H-152	218.3(LRS)	AG,QS	-	-	1.5±0.28	0.10521	1.17+0.78	0.78337	Cystein-rich RLK10
2	25195	0.19±0.03	0.00112	2.5±0.16	0.00077	0.29±0.06	0.00899	2H-153	139(LRS)	QS	-	-	2.03±0.32	0.00627	2.01+0.29	0.0042	basic endochitinase A precursor
8	13865	0.45±0.01	9e-05	1.69±0.04	0.00029	0.34±0.02	0.00042	2H-153	35.4(LRS)	QS	2H-152	synteny	1.11±0.08	0.26772	1.09+0.11	0.43952	tubulin-specific chaperone B
46	8521	4.72±0.75	0.00253	0.16±0.03	0.00266	4.91±0.71	0.0022	2H-153	57.8(LRS)	QS	2H-151	synteny	0.85±0.7	0.79779	0.73+0.1	0.06905	phosphoribosylanthranilate transferase
51	8526	8.32±0.93	0.00049	0.11±0.01	4e-05	14.39±2.21	0.00035	2H-153	81.1(LRS)	QS	-	-	0.84±0.09	0.24097	0.86+0.13	0.38057	unknown
3	14209	0.23±0.01	4e-05	3.19±0.18	0.00025	0.26±0.01	7e-05	2H-154	13.7(LOD)	AF,QS	2H-154	QS	1±0.07	0.98466	1.06+0.08	0.52376	non-imprinted in Prader-Willi/Angelman syndrome region 1
7	1852	0.2±0.01	0.00024	8.23±1.58	0.0012	0.15±0.04	0.0066	2H-154	46(LOD)	AF,AG,QS	2H-154	SNP	0.59±0.14	0.08108	2.82+6.58	0.29994	peroxidase 12 precursor
9	2111	0.42±0.02	0.0002	1.76±0.16	0.00963	0.4±0.02	0.00062	2H-154	41.8(LOD)	AF,AG,QS	2H-152	TDM	1.13±0.11	0.27283	1.64+0.14	0.00842	peroxidase 12 precursor
15	6742	0.36±0.05	0.00405	3.43±0.15	0.00011	0.23±0.02	0.00093	6H-37	22.5(LOD)	AF	6H-56	synteny	1.51±0.11	0.02929	1.4+0.1	0.04358	unknown
26	11355	2.11±0.08	0.00031	0.48±0.02	0.00059	2.13±0.05	6e-05	6H-38	54.9(LOD)	AF,AG	6H-30	synteny	0.95±0.07	0.52189	0.97+0.07	0.73591	glutamyl-tRNA synthetase
39	19575	3.41±0.24	0.00045	0.34±0.02	0.00027	3.31±0.12	6e-05	6H-44	39.5(LOD)	AF,AG,QS	6H-42	synteny	0.95±0.08	0.60985	0.97+0.07	0.73423	S-ribonuclease binding SBP1
50	18010	11.45±1.42	0.00037	0.09±0.02	0.00283	12.55±0.96	5e-05	6H-44	18.3(LOD)	AF,QS	6h-25	synteny	0.93±0.77	0.91203	0.76+0.08	0.05301	pentatricopeptide
54	7285	11.1±0.81	8e-05	0.12±0.02	0.00104	32.39±3.91	9e-05	6H-45	150.9(LRS)	QS	6H-52	QS	1±0.71	0.99477	0.75+0.05	0.05714	esterase/lipase/thioesterase family active site
27	7920	2.3±0.05	5e-05	0.53±0.05	0.00579	2.08±0.09	0.00055	-	-	-	6H-45	SNP	1.05±0.08	0.5856	0.87+0.06	0.17977	FLU
5	1044	0.16±0	0	7.11±0.42	7e-05	0.16±0.01	7e-05	6H-53	30.7(LOD)	AF, AG	-	-	0.98±0.07	0.84837	1.03+0.08	0.743	polyubiquitin containing 7 ubiquitin monomers
6	21281	0.16±0.01	4e-05	7.11±0.52	0.00011	0.13±0.01	3e-05	6H-53	40.5(LOD)	AG,QS	6H-42	synteny	0.92±0.07	0.34941	0.82+0.07	0.15014	expressed
41	14492	3.09±0.34	0.00204	0.32±0.04	0.00315	3.97±0.11	2e-05	6H-53	3.9(LOD)	AF	6H-56	synteny	1.03±0.08	0.74931	0.99+0.07	0.91394	lysyl-tRNA synthetase
48	14046	11.33±1.56	0.00034	0.09±0.03	0.01915	19.94±4.72	0.001	6H-53	21.2(LOD)	AF,AG,QS	6H-56	synteny	0.84±0.06	0.1285	0.96+0.08	0.64442	hypothetical
52	347	9.7±1.82	0.00136	0.15±0.03	0.0025	27.71±4.1	0.00024	6H-53	23.7(LRS)	QS	-	-	0.63±0.35	0.37262	0.52+0.11	0.03062	chlorophyll a-b binding 2, chloroplast precursor
18	4213	0.46±0.04	0.00198	2.24±0.52	0.04798	0.22±0.03	0.00185	-	-	-	6H-56	synteny	3.95±2.43	0.06074	4.04+0.52	0.00029	ripening-related 2 precursor
4	13143	0.17±0.03	0.00447	4.05±0.69	0.00874	0.17±0.01	0.00012	6H-57	14.7(LOD)	AF,QS	6H-44	synteny	2.75±0.23	0.00673	3.12+0.92	0.05331	glycosyltransferase
28	3521	2.03±0.04	7e-05	0.47±0.01	2e-05	2.25±0.13	0.00075	6H-58	36.3(LOD)	AG	6H-53	SNP	1.1±0.08	0.297	1.07+0.08	0.45602	fiber Fb15
47	13150	15.64±1.68	0.00016	0.07±0.03	0.01323	14.63±1.68	0.00014	6H-58	29.9(LOD)	AF,AG	-	-	0.64±0.06	0.04168	0.89+0.06	0.23793	unknown
16	1243	0.36±0.02	0.00021	2.59±0.22	0.00152	0.24±0.02	0.00034	6H-59	62.2(LOD)	AF, AG,QS	6H-55	SNP	1.28±0.09	0.07287	1.28+0.09	0.07515	60S ribosomal L6
36	3642	2.88±0.31	0.00255	0.36±0.03	0.00118	3.92±0.35	0.0006	6H-59	70.3(LOD)	AF,AG	6H-60	TDM	1.01±0.73	0.98544	0.94+0.07	0.47948	cytochrome P450 72A1
44	13836	7.27±0.67	0.00023	0.24±0.1	0.03558	8.56±0.59	7e-05	6H-59	87.1(LOD)	AF,AG	-	-	0.89±0.56	0.83719	0.78+0.06	0.05485	unknown
49	12127	20.48±7.28	0.00326	0.1±0.03	0.02709	9.54±2.61	0.00283	6H-59	67.9(LOD)	AF,AG	-	-	0.69±0.11	0.06584	0.79+0.09	0.09482	unknown
25	8729	0.11±0.02	0.00174	8.09±2.02	0.0162	0.14±0.13	0.03507	6H-60	4.7(LOD)	AG	-	-	3.86±0.67	0.00051	3.76+28.77	0.32188	hypothetical
29	2187	2.14±0.11	0.00082	0.47±0.02	0.00052	2.27±0.16	0.00149	6H-60	28.8(LOD)	AF,AG	6H-56	SNP	1.38±0.1	0.04633	1.3+0.09	0.06679	adenosine kinase 2
33	12854	2.4±0.16	0.00089	0.49±0.06	0.00947	2.41±0.18	0.0013	6H-60	26(LOD)	AG	6H-56	synteny	0.95±0.07	0.54363	0.93+0.11	0.55412	grpE
42	19388	4.59±0.69	0.00206	0.39±0.03	0.00183	4.56±0.5	0.00097	6H-60	11.1(LOD)	AF.AG	-	-	0.71±0.05	0.04328	0.68+0.06	0.02151	coproporphyrinogen III oxidase, chloroplast precursor
43	13864	2.01±0.1	0.00086	0.91±0.02	0.02262	2.84±0.51	0.01284	6H-60	3.9(LOD)	AF	-	-	1.27±0.1	0.08584	1.2+0.09	0.12274	expressed
53	4666	10.79±0.79	8e-05	0.12±0.02	0.00077	26.25±4.25	0.00026	6H-60	73.2(LRS)	QS	6H-62	QS	1.03±0.58	0.951	2.64+0.25	0.00089	receptor-like kinase precursor
55	6205	14.25±1.87	0.00034	0.1±0.01	0.00075	33.39±6.29	0.00036	6H-60	38.9(LOD)	AG,QS	6H-56	synteny	1.2±0.49	0.658	2.07+0.16	0.01129	receptor-like kinase precursor
38	2826	2.54±0.16	0.0006	0.37±0.03	0.00074	2.72±0.16	0.00042	-	-	-	6H-60	SNP	1.03±0.07	0.72704	1.13+0.08	0.23284	dnaJ homolog 2
1	23781	0.23±0.02	0.00093	4.39±0.86	0.00719	0.19±0.01	2e-05	6H-63	143.9(LRS)	QS	-	-	1.01±0.07	0.94839	1.05+0.08	0.57684	unknown
10	21386	0.45±0.03	0.00126	2.08±0.11	0.00078	0.53±0.05	0.00593	6H-63	9.6(LOD)	AG	-	-	1.1±0.52	0.84074	0.95+0.85	0.9395	unknown
20	10126	0.04±0	6e-05	39.83±10.13	0.00068	0.02±0	8e-05	6H-63	52.8(LOD)	AF,AG	-	-	0.77±0.06	0.05771	0.74+0.14	0.175	unknown
22	10125	0.1±0.01	0.00014	9.68±1.17	0.00042	0.06±0.01	0.00218	6H-63	84.4(LOD)	AF,AG	6H-63	TDM	0.7±0.06	0.026	0.87+0.77	0.8323	unknown
31	13878	1.86±0.16	0.00486	0.5±0.02	0.00075	1.8±0.01	0	6H-63	33.1(LOD)	AF,QS	6H-44	synteny	1.02±0.1	0.85432	1.06+0.13	0.62434	DNA binding
32	24015	1.84±0.08	0.00071	0.4±0.03	0.00101	1.78±0.15	0.00551	6H-63	4(LOD)	AG	-	-	0.97±0.07	0.73176	1.04+0.07	0.609	ATP binding
40	5936	2.37±0.34	0.01049	0.27±0.03	0.00154	4.77±0.27	0.00011	6H-63	33.6(LOD)	AF,AG	6H-60	synteny	1.3±0.09	0.06813	1.14+0.08	0.19566	dTDP-4-dehydrorhamnose reductase
11	12187	0.67±0.04	0.00688	2.15±0.14	0.00139	0.37±0.02	0.00026	-	-	-	-	-	0.78±0.06	0.07577	0.9+0.06	0.26765	nuclear matrix 1
13	9764	0.54±0.05	0.00855	2.32±0.16	0.00135	0.42±0.06	0.00615	-	-	-	-	-	2.32±0.99	0.10035	1.7+0.35	0.05305	glutathione S-transferase GSTU6
14	7773	0.69±0.07	0.02644	2.08±0.11	0.00079	0.55±0.06	0.01522	-	-	-	-	-	4.32±0.4	0.00395	3.83+0.45	0.00026	binding
17	10097	0.5±0.04	0.0037	3.09±0.65	0.0469	0.32±0.01	0.00015	-	-	-	-	-	0.7±0.05	0.03957	0.75+0.06	0.05967	unknown
23	21633	0.03±0.02	0.00504	9.31±1.28	0.00082	0.01±0	0	-	-	-	-	-	1.14±0.22	0.52364	1.04+0.76	0.94288	unknown
24	17411	0.05±0.02	0.00722	7.98±0.91	0.00055	0.02±0	0.00021	-	-	-	-	-	0.86±0.06	0.17463	0.67+0.6	0.56987	grpE
30	25874	1.96±0.18	0.00646	0.48±0.01	9e-05	1.79±0.13	0.00468	-	-	-	-	-	0.93±0.07	0.43365	2.46+0.19	0.0075	unknown
34	25632	2.24±0.14	0.00081	0.49±0.07	0.02154	2.61±0.35	0.00594	-	-	-	-	-	0.98±0.11	0.87953	0.82+0.11	0.18185	expressed
35	18975	1.81±0.22	0.02028	0.38±0.04	0.00231	2.84±0.21	0.00097	-	-	-	-	-	0.87±0.15	0.46552	0.85+0.12	0.3023	ids4-like
37	4824	2.38±0.09	0.00021	0.44±0.01	4e-05	3.68±0.2	0.00018	-	-	-	-	-	1.1±0.08	0.31156	1.05+0.07	0.54644	disulfide oxidoreductase/ monooxygenase
45	4820	9.63±1.8	0.00121	0.26±0.03	0.00133	8.09±0.79	0.00028	-	-	-	-	-	1.2±0.11	0.11632	0.98+0.07	0.82378	disulfide oxidoreductase/ monooxygenase
12	6636	0.62±0.03	0.00289	2.32±0.21	0.00239	0.34±0.03	0.00084	-	-	-	1H-71	SNP	4.42±0.43	0.00409	2.42+0.28	0.00062	ethylene-responsive transcription factor 4
Note: 1) Genes with running numbers from 1 to 55 refer to those on the heat map shown in Figure 5.
2) Data under column of 'differential expression after Ph-infection' were genereated from array slide 3 (see Table 2).
3) Ratios underlined represent that genes were not present in the full list of differentially expressed genes in Additional File 4 (Table S4). Those with values in regular bold indicate Ph-responsive genes, while those in italics bold indicate genes not present in Ph-responsive gene list but had difference at p <0.05 in L94 or Vada.
4) AF, AG and QS refer to data from [28] Potokina et al. 2008, [31] Chen et al. 2010 and Wise et al. (unpublished results) respectively.
5) For eQTL locations, in cases when genes were detected with similar location of eQTL in two or more experiments, information from the most significant was adopted and presented in this table.
